# Supplementary material for: The landscape of kinase fusions in cancer
Source: Nat Commun. 2014 Sep 10;5:4846. doi: 10.1038/ncomms5846 (PMC4175590; doi:10.1038/ncomms5846)
Supplement: Supplementary Data 1 — List of all TCGA samples analyzed [file ncomms5846-s2.xlsx]

## Sheet: Supplementary Data 1
Supplementary Data 1: list of all TCGA samples analyzed
TCGA_CODE	ANALYSIS_ID	PARTICIPANT_ID
blca	0baa36ba-4973-4d8d-81eb-e6f550d7aa00	68adacd1-a16e-4489-9e68-792a6bd8811c
blca	bc660c6e-4d75-4cc8-9fe7-24b41a6c9fe2	4570b6e2-d430-41ca-aab1-ce4d14c36463
blca	c6cc3e97-9404-4c92-ac28-831a531186ff	eeca58fe-b5cb-4d13-a93f-a5a2ca00b6e2
blca	fc9a03f7-2587-4077-a9a7-5cc929395c70	c1afc5eb-8c1d-4b6c-8453-48728fc023ba
blca	2131434d-0ba7-48aa-b3f1-9c67575134af	e44f60ec-66c4-45a2-a003-0a1faf1d6e03
blca	b01819b9-6f5b-43af-ad67-2ef01a5c0b62	05a1402e-5a79-4d54-9430-065844ed1505
blca	24f0af7f-e4eb-4625-9e09-e481c99164e4	3071cb51-dcf5-41f7-b047-afc2dcbf0aaf
blca	15df7bd4-fcdf-499d-a037-ea0887843766	01ee41ef-1894-4408-9e96-a22a1f068190
blca	a3dec937-1f31-455f-bf42-b8341cb08f2a	cc2350ca-9220-400d-8b76-cc36d26f68d6
blca	937ebee4-9078-419c-99bb-9137a290f245	1c28f311-e0b0-4292-b29a-c6757665a4a4
blca	fe4902da-d22a-4dbd-a6a2-9bdd05f06312	1ff60fd9-3ca3-43be-92a8-8dba2cd4d4df
blca	863af9eb-16af-41ae-973a-e5077449d73e	6d8d8169-0c1a-4cdb-be6f-9761c981a369
blca	d21884b6-c801-4874-8bc3-fb608bb711ae	28e25ffb-8b0c-4839-a735-ed7b78e3213a
blca	5c2ab9dd-c1ed-4d57-b68d-56a7b52b80e0	178b28cd-99c3-48dc-8d09-1ef71b4cee80
blca	6d04c110-5de2-4f60-aa47-795151bedff0	7b98b829-fdc7-4719-bee9-c83f6154019c
blca	dc9ca6fa-4560-4d5b-887f-665c4fff81aa	56d8a1b8-1268-4362-a7f1-77b76fbf1b59
blca	1be40cf0-10c9-4cb2-87b8-1dcab5120d3a	0628e443-3d7f-4a38-9d2a-ebc7f4f7e11d
blca	c01c0648-9495-4bd6-873c-8aeba0c24c92	353c5fcc-9c6a-4ac6-99dc-fb4573b2ae6c
blca	9f9cab6c-981b-4433-80ef-b19e7cc26f99	9c46846e-7f66-4936-af97-50a7b8189d84
blca	bdc631e4-bc02-41bd-9fb8-d4a2e2ae5142	f093f043-efd4-4cba-a87f-8cbb5c1acd9e
blca	1c1513dc-c3fa-4da8-a1b2-6bf4b6248782	74216d58-9e34-4a2b-b4af-886c4a3dc079
blca	84a87c6f-d5b1-4ac1-bda2-c69b2eab6e45	bfaba069-0914-46b4-927d-b5ea3a4a341f
blca	daf92570-2b02-4d25-9f7e-7caf9017bedb	73bc18a4-3600-409e-a2b5-e09e2b3f040d
blca	69f10d40-2c6a-4938-bfb9-6a0c20675c52	f5c187ef-dc08-4466-932a-43aa33285673
blca	36ba1083-a380-41c4-9328-16852792a3f6	9bcff619-f75a-4aa4-9e09-2e9aa7b59225
blca	a81d9572-4778-47ba-a005-9e7553415781	f632bc31-3aa0-4783-b10b-818ecb26d40b
blca	7f256b7c-0e62-4f7a-a90c-9087e90ac7d3	4107ae6f-502c-4bdc-bf14-e4b3711cba38
blca	cbe5a6af-0674-4cca-a5e7-4738de9d865c	10c825d7-4e21-43e7-ac95-dda75fbdaf74
blca	0efe44dc-47e7-411e-b8d4-5ba8439d234c	610811d5-e45e-4a4f-bdc1-8d700efd6e43
blca	fddf9e37-292e-4ede-afbb-5bf2c97b116a	f1ebf96b-8df9-4e59-acef-7ad433e40214
blca	e673de7d-63f4-47a6-b840-91c4a101f8b0	899f8d52-4c3a-4371-90eb-1f106001eddc
blca	ce0ee97e-2ded-4a17-8e3c-1d01a13c0cb1	6134f549-6876-4c07-8e58-49ec87eaf4c0
blca	aa3607ba-1e1e-4099-8197-da680e69925f	932bcdd4-5145-49e8-9a95-8a546396f572
blca	d35e1f73-b215-4a57-aa2e-463124cd5d61	f8c0a69c-df53-4a0a-a30e-4424c0ce3dd5
blca	7dca7c9e-d920-4bf5-84ba-bc978f57c0d8	dfdaebd6-e0ab-49d1-9ae9-3a57b3c318b5
blca	d348381c-f2b4-4ecb-9346-109a052976fa	ca6403dd-3bd5-4023-8ea1-9957ec44dba5
blca	1a46d82a-5008-4825-89b1-fe5166cbaf86	c728fac9-5452-4759-a4ed-a366e0f757cb
blca	835ef70a-ff90-46a7-a7b7-cd00f9c442bd	c80e71b3-7c6c-4e16-8446-6dfda780bc18
blca	6d4625bd-83de-4d57-984c-210aa029526a	fcda9873-3a93-40b2-913d-4df1e6a27efb
blca	b6c3105f-77c6-4894-8743-9f76ea72d9ff	556fcbc8-172a-4af1-8822-ae036e8d68e8
blca	2a8bb063-d241-4656-b29e-2be3ed7ba5bb	122fc134-8915-47db-96c9-ab1853c3cd18
blca	1bde89af-ca5e-4b4a-aaa9-381ea05dbdcc	b7439edc-b7ab-407e-810a-c60864a915bf
blca	0fb20967-0b8d-45cd-889a-16237263c0f6	98b9ad62-76ed-43e3-91bc-b8f065d79673
blca	d3c5b2f8-eece-42c7-9978-7059c3b4542e	b8a8d2fc-421b-4393-8d5a-946cf72cb496
blca	eec35052-53ee-4960-81a2-ec8753bc973a	67cadffc-460b-4a2a-b182-3794421992b4
blca	e9eee01f-b623-4104-8b7a-e1be12c29231	08d13748-0946-49a1-8eb3-5afd1deebc84
blca	b16112c5-8648-4b5d-a3c6-3a627aeadeed	6a1eee8d-cf62-47e9-9322-c18633cb3ee9
blca	2f20e2c3-619c-4b7d-9269-ae52f6445424	d46f7976-6061-4ca9-8294-6c215703662b
blca	ee117e20-cc23-479c-95da-88129bf2fd0f	77236911-d9e0-4b85-829a-a98f1e4b92d2
blca	d777934e-2071-42c8-9b1d-3a8aa5844038	0d2cd56c-09c6-467d-b3aa-1f7fe0cc60e1
blca	ead806d9-515e-4246-8570-a3cb119c1300	472502eb-ad99-4a1a-8445-1a11dc02a6d9
blca	ea64d67a-9b2c-44b0-99f2-7c5180459b8e	0c890030-9bdb-4247-a3d5-a004f992f99c
blca	8d9560ae-73a9-491f-bed5-c7ab337acf41	8d434cfb-2414-4d93-bf79-7b957bf040db
blca	9b3e2cd3-b870-4b85-9566-5cc93d8fce54	573e124f-98cb-4014-b9d2-0499f7fbdb7a
blca	1aa9098c-acd1-4bf3-bf77-b103652ea95b	04b9090a-e8ef-4f52-bc52-af90caa84168
blca	61afc399-0858-4c67-97a7-0448b8a916ee	be8b3f36-aaa1-4302-b28e-de1996faceaf
blca	cf48efe5-89cb-42ed-a957-695f02e5824e	0db0f02f-94f5-492f-8840-5254792f6879
blca	87061e92-97bf-4f88-a4af-9423f7e45891	679a6869-2ce9-4472-8db1-8869e2c1a440
blca	ba0abfb3-8209-4d9e-9e87-106ec25e580e	d2df20d4-6704-41e6-b33d-616225bd737c
blca	56aa8b18-980e-4056-ae98-9d393387886a	c65ba2b8-e867-42e8-bbd0-c2cdf5130cfb
blca	90332e36-41b9-4c4f-84db-f0b9123be74e	fae38579-5fe2-4d81-9729-39fde866d18c
blca	ef01c49a-fe90-4aa4-b3c7-4f297fdaba90	e7680a8e-1c0e-426b-abd8-d0d8e7d0e5aa
blca	5ace40dc-55d6-4e2a-99e2-fb86eb75afd2	ab20d2d5-ea10-4aba-b495-fbe7b18bb394
blca	97d1fd75-0283-4747-b80e-8146932fec82	ae080e88-82da-480c-bd13-ae214da0463c
blca	7745f851-ae97-4396-a532-fce8fe498dad	a3c849f2-c006-4368-950d-998a26cd368b
blca	a78c8368-0a31-4930-ac0a-8f1f077c977f	917961e2-78ad-4182-9cdb-5efb09808111
blca	2ffc18b6-860e-404a-8bc6-e80a9e128402	faf3c230-c661-4d6e-9b73-2b679bc6deff
blca	6f777846-9da3-4986-8e69-91874dd719ab	cce62116-3dcd-400d-ada0-9839ca02466e
blca	5ca1a1e9-e308-4d90-ad82-a9adce2c1dde	797a71ee-372d-41e5-aeee-5ab3c4661110
blca	68e31cc6-c090-4173-85fe-d0a177f73f4e	d7af7e2c-f742-46ed-814b-1967d7e8c2d2
blca	42bbe4f4-cf80-4dc0-b817-eb17883edb0b	14917461-dae4-44cb-909d-42ac45aef450
blca	e98d9813-d563-403a-a267-e3874469bd56	de810af0-4c18-4e8f-9836-f8abc425e3eb
blca	20cbc0e9-ad16-43dd-8e3e-5ca2a3d8615a	40398c03-a9cc-476b-9ee9-aecf161be43f
blca	24515fc9-b3a6-4721-9c88-b378040de7d2	acf6bdf3-6349-49dc-b99a-4eda648eeac5
blca	aaa61b1b-b82d-460c-8263-f7bffba24673	88a521ce-a5e9-4c6f-83d4-ec36a62fedb6
blca	0e48de82-965f-40f9-9fe0-087c0ea5be8b	ebc094a6-cdc9-4c02-b8ec-a181b25a364d
blca	fff736ee-ac9b-4bfb-87f0-03cd8e940e9e	d63c186d-add6-492e-8250-e83f46d39d00
blca	e6219502-92bf-423b-995d-32d2dd57bdaf	9dd97821-7afd-4982-8b1d-f14f845b79f7
blca	a9b7b927-fb19-4df1-8a32-6491e34985f0	72d8eae8-9efb-45b2-acbd-82c6b5732e38
blca	56eadfa5-a466-4d31-be53-fcaaf263c674	72ff655f-bb08-40ed-b4c3-e9497d4da108
blca	3ddb09e4-0ccc-42a2-b9d9-046237c50232	faf4c71c-c4f3-4513-8c44-9114a5d3729a
blca	07dd2392-8d59-45f5-bae1-290184c85421	a658becf-3934-49f2-9e74-291dca61d4bb
blca	91f9944e-f3f8-4348-8f46-60d8252c8237	4b5d873b-bfda-482e-92a0-bf84c0f9032a
blca	052c8bcd-fa2f-4871-8a2d-882ae79d071f	76400a3d-45c4-47f8-bd81-0a345a949a1f
blca	425337a9-ae4c-4791-a6a2-c0211ec70446	92495a89-9974-4f75-99e0-28bd11114460
blca	3707e947-4706-45c1-a5b2-ebabbb493e6c	aadcf26b-c398-489f-a86a-e8db1b5db456
blca	6379215f-3736-4238-9e19-7d7f9b941461	9cc92795-7a24-4875-87f0-3efccbfcc970
blca	ba7d499b-049b-4ba2-be02-e513f81d453e	1e308b12-0590-4dae-94d0-a539fcf25df7
blca	76ac39d1-91fa-4a97-91a5-a176d6f3297b	05935f1d-77c2-46ca-b87a-7a84bce38afd
blca	43ee5e8f-f37b-4792-af32-3bcde798f5fb	22473ad4-df39-4716-b558-3c1409d5fa0e
blca	c2aed52e-a18c-4264-9cd8-6a7eea0c56d0	556fcbc8-172a-4af1-8822-ae036e8d68e8
blca	f4288632-a94f-4777-a5d6-1a76b12abcc5	096b4f32-10c1-4737-a0dd-cae04c54ee33
blca	c0f714fe-554d-4588-a9b0-1948bbc7e8c2	73041fcf-f3b6-4851-b34d-1d62a1fcf6fe
blca	13ce30fa-a2f0-4d55-a9ca-d50d7f871f64	d17a5ab1-3789-4652-aff5-d8f4f2291f9c
blca	3efe62ae-179f-4e33-953f-45fd104a1caf	904a8757-e0c5-41ef-b583-c8f170caaac1
blca	7f289932-a832-41dd-9163-b785f5a0bc0c	00d8e96f-f231-4475-9e9f-c1f8aec28e4e
blca	20359f4d-261f-4397-afe2-2ddf5a376111	b581e799-93d1-4f1c-bcb7-7e7ae86a869e
blca	b443c6c6-e579-4dfb-9904-496ac2cda97f	f8780a4b-7f55-41d1-bf92-8513955d150e
blca	c5c7a220-3f18-4998-bb64-ab24a8a99a2d	cc8602bb-78e2-4732-9784-83c3388b999e
blca	35fc9f9d-fac6-4c71-bc79-a351ecb7d9b5	036b9681-ab58-4734-a8fd-e0d5d078bf5a
blca	23ed1ead-2749-43b4-bb18-ae8746e63ca0	ac187cd1-a5ef-47da-88b2-1d4df27e0e76
blca	5b228e0e-58b4-4985-8fdc-8971d6043a28	d349fae0-dd40-4292-908c-ac86a9938240
blca	8bb99b88-597e-4d49-97c7-a97139a44477	5da1cb68-c438-4ddc-999f-90aed0c4bd7a
blca	227bb847-f9df-46b2-bbb5-010c074341a8	41e8c196-ef93-47c6-ad06-0031f23d4347
blca	16f99dcc-9769-4fc6-bf25-2be0b807c0f0	3cccffea-bd7d-4548-bb38-fe5eda630de6
blca	27e1044b-c193-4747-97ea-fb3a9bebfdfe	b52c870c-bfb8-4e68-86c0-64d57e5c9ae3
blca	78b55924-02ae-49d2-98f5-48c7a64e3542	79f23a0e-5aae-4618-8191-7dd7c0552408
blca	fcb9c5e2-214c-405f-9b5f-62ee86c031ba	8b7556ed-2dab-4180-af5b-0e113e26b36e
blca	c12cfae0-99ae-4926-9073-1c43ed242c3f	3effd691-570c-478a-8903-3771a1b43f2e
blca	26a3697e-f122-48f0-b481-3813cf09c6b7	4d323b18-ce5a-4516-862d-7ed1fdf1f008
blca	474b3962-5e60-491d-9013-3adc5fb047da	7a7fcdd3-cce9-47cf-a26f-cc6ff34ecd9a
blca	a1581419-4ae3-4fa9-9e85-9922f6b14753	4cc25adb-6db4-46aa-9fc9-c2c6339fb6d3
blca	72a756de-8115-4738-bf5b-32135fe59106	661d7b4a-a2b2-4251-b464-292421665948
blca	54d6435b-a78c-44b6-9a9b-0e6df1b0660d	4fa31971-15e2-4c9b-b49a-b3b7096262e4
blca	f70779f6-672a-4b56-a4b0-67199c4c73dd	234086dd-5a74-4ff1-94ab-bad43ee69d5c
blca	1490661c-3156-461e-ba5a-a3a68e359788	980c7214-f708-4499-818d-f3de87dc6de7
blca	811f2b3d-7e4e-4e25-b79a-fd19c0f8b9e7	f027d254-ec01-4882-a8a7-964ae90b7d49
blca	f6a5093e-4a48-446f-b5df-d6060a97876f	6b2d63f2-f390-4601-9640-f769f6e91bf4
blca	0165df87-95f7-401a-898a-8e28efc33d2f	ef5dd4b3-b77a-444a-b5b0-c999a5a3d129
blca	8bdaa215-4b02-4b59-95a7-bfb165522a7f	811b3950-36e7-485f-bc48-aca1eee2ddef
blca	b5e83b18-8d86-4ad0-8cb6-6611773f5fa2	8da76432-3004-47e5-a474-bd94bd4c0b33
blca	e93165a7-54b8-42c6-bede-af1dabeb4351	140b83db-badd-4b8d-b0f5-0f8c8060a228
blca	d22cf299-e817-4f5e-88b4-e70705b11a08	2ab0fb7b-ad2a-403d-9411-712974ccd878
blca	e7d8e916-c297-4502-8e59-da3e32da3ee4	5f99dcff-d809-4c87-8024-c9b30bd565e9
blca	0de96061-ed26-4e14-9af0-d558d65ece2c	692a6ced-0246-4e5e-ad2f-20450073f335
blca	1340dd4d-5018-41c6-9300-e5d19b3ab5b5	a21bdd7e-f3cf-4826-9967-7eaffc0d035a
blca	791d1af6-5e9c-440d-a739-f1ebeadf41d4	f3104468-bf17-434b-8a7e-bc3b253121ea
blca	78900dec-b23b-4a13-b197-b06fff1502f8	ebc094a6-cdc9-4c02-b8ec-a181b25a364d
blca	74a4b32e-06b6-49d9-8756-bf697f36df85	52fddd92-fa5e-4fac-8e44-e64c98c84f86
blca	e6f28fd0-148f-457f-8650-d6880f29c1bf	94809fbf-4895-42c0-a7c6-f39ee1a41f1a
blca	292770e5-a24c-4ff7-82bf-631b329027b9	d5e8d936-40ae-4fd3-b40e-cac54763d71f
blca	be7e0d7d-142e-4bf4-97b3-c9cc7c763687	3ed614e7-f356-4d87-985b-d3bbbae3bb40
blca	713e2b93-74f2-4f1e-8042-ec873eabece1	ebc094a6-cdc9-4c02-b8ec-a181b25a364d
blca	bbd95a14-159d-477b-88c4-c7920fc79d40	a6003b1c-56a9-430a-a5e2-b70af3f81bdb
blca	aa93ce87-00fe-4842-8402-6f249ed62aba	a9e17a7d-7ff4-44e3-b8c9-b0d2f46b6cd5
blca	ebeb36bb-13ba-41d8-82c3-a827a6bbe93d	556fcbc8-172a-4af1-8822-ae036e8d68e8
blca	b53d40cc-c749-4ebb-abfa-211d67b9030f	741311b6-cb15-498f-932d-ca282e1db10d
blca	97d12ae0-d1e4-4d3b-8e0e-7629cba391e3	7c698a35-7694-47f0-b681-f08840b95c02
blca	1119176a-8b48-435c-9c81-3ceb4d2816aa	a6003b1c-56a9-430a-a5e2-b70af3f81bdb
blca	f22342e9-0425-4ea2-ac8b-6ca6f6253319	e053a911-2202-4c1f-bc93-904e26564e79
blca	91260270-e0d3-46dd-bb46-0975aea93be5	6bd85ae2-9d27-4285-a280-4469dd2a8b0a
blca	5ee5c97b-3e30-4834-9457-9a13402569ec	4a9ef220-922c-49cf-bbed-d173b214ed31
blca	ae30e5d1-cbb7-4b3b-b944-1148dd01f874	5f587f1b-f835-4869-9e6d-8cb3b9e0610b
blca	373889df-11e8-4cf2-88e4-0d3b634a0097	65295450-36cd-45a7-a4a6-2d52ee11378f
blca	df1a713d-79c6-430c-ab67-f99b51b5772f	6c1ffaf7-fdae-4ab0-8dd1-6738937357ba
blca	0f001657-7149-4021-8a81-f287a0f19bc0	d9dcbb57-f6c2-4465-8a60-afe876e113ca
blca	b56c44ab-6ac2-4cd7-99b7-2913ec21e9d3	c5b20ccc-523d-491c-8536-008e05c57212
blca	99245a10-fd2d-4d9c-aa63-cabac61cd0cf	74b1e72d-fdd0-4d84-8858-3bb32d58ff7e
blca	61010765-1a0e-470c-8239-406c3bd8ffca	7840aea9-40c4-473e-be33-8fa0b9f332c9
blca	f51e4015-e142-44dd-821a-99bf53eb233b	74cbb078-9aae-422a-a7af-dd29ebca949e
blca	beac6ce9-f180-4e01-a41f-ad0446ceb1ce	68bc786e-07c7-4964-bc88-5e2a8633626a
blca	2685b68e-e3c6-4ef5-9ab2-5c61dfbd3ffd	83b41d35-69b1-4218-be1a-8821d8a6899c
blca	e4928eb6-8c0e-453e-8240-0c9f081f779d	fc0032db-b6d8-4da3-bd1b-beec4196abf0
blca	29692066-d328-4b3d-8b70-4ce11e0f7534	39fdc742-8bdb-4e77-b20b-0f967a75e659
blca	003db379-99aa-4bcc-8555-c47775c68cdf	f953dc5d-58bf-4936-b9fe-74b45e8c00e5
blca	2eff537d-1635-44c0-b2a4-d9c2446da042	ab6580e4-5de9-4361-b06a-1d20e5571890
blca	7cd807e0-071e-4993-bdd4-4a30bfd8e74f	0f956645-35aa-4a68-98d3-ea589459be00
blca	a213fcfb-ddc1-456f-8d89-014b0852623f	b41df0b0-572e-4ddb-9f1d-1b69dd1ad290
blca	71d090be-4b4d-4d62-b009-12b839722d01	d492383f-5449-4845-bfb3-b2cb4eb49c4e
blca	7c4bcc08-9d89-4056-9402-acc57afb3174	001944e5-af34-4061-9c09-bb9ea346f6fd
blca	4026a017-b4b3-4929-8af0-58aa2526f36f	4319aa02-6d8b-4cb8-b4e4-c4eed1cb2ac7
blca	34ccfcf3-42b7-4422-a71b-5aa8234ec76a	6f30b069-c8f5-424c-9fb5-f7dba508cb8b
blca	76c77975-a807-4a7d-a90c-0d6d4e559bc8	29c52372-d3a7-4188-b468-67c3451c4f20
blca	694422ab-28f0-4ad9-b96f-2881ed68b979	ebedab7c-dd7c-448e-8324-78c86f13be8b
blca	10ba899c-0ca5-49bd-b14f-366e2126f953	7fee9d6f-c0ea-43c2-89c2-66d965a077a8
blca	898212c9-8508-4e5b-b76d-43bae3e12650	39ea19e1-4959-4f1b-9934-54bdaf766842
blca	eb703a72-c06f-47a1-bb43-6510d9d0fe1b	4ff9b4f2-6d04-4fed-8796-155902a8bf28
blca	a4768fe0-4634-44b1-8a2e-6f10939b994a	514dcd02-0b33-40ef-8ef1-05272045fc39
blca	d78be85e-db7b-4908-8f0d-f5204a2cc39a	537ca5d1-5b26-496f-b7b4-05fea7b46353
blca	a7c90549-1aa1-45b3-801f-c33282bb093f	06f936e9-5a90-40d3-b91a-713f2b4e6e11
blca	3ef78ea0-df1d-4cd6-a562-5d2eacfc3286	5c771ee8-2aea-498d-ba8c-cdbaebfd57ac
blca	3c99c302-ea61-4dd0-a642-f7c21c64e10f	54c04bcc-ebd5-461e-bbd5-b4d791b00c95
blca	4377661f-6e7b-4994-89b7-f1918e5ae035	af53d51e-0b5c-437f-a1c0-ec5f55c49364
blca	48db0d4f-ddc7-4cc8-9299-82438ae3f84a	0f4fb205-b13c-4a85-97b3-779429e6ccdd
blca	65e2deab-5ba3-4d8c-83a9-69b29e0e8e40	24f21425-b001-4986-aedf-5b4dd851c6ad
blca	8f4729e4-c039-4b4d-8946-199f86635e0c	462d5a6b-9f39-4aae-a35b-d06a7811d053
blca	11ad1d34-dee3-42f9-9b7d-13ba47c1d205	8c1dd7f7-b74a-4fa2-b6a7-86f0348d2567
blca	6e4c4f3e-a721-4e65-a0fe-bd2d2e62aa9e	4dc5cffe-ed8c-47ab-b5fc-f9615b5414f7
blca	342ff523-e6ec-439a-bada-f8ae45907aa5	5d54c742-5a8e-4c40-8d62-95e75e210ab8
blca	5d4a3495-a8c2-42b8-a432-7386e3794b88	d2f329b3-5b44-414b-bccd-7b2d1345d21e
blca	abd18c79-28b1-4881-b306-ea60ebf7936b	c6227d39-d9e8-4e28-9e70-d7f720ab25e4
blca	63c3c75a-93dc-4bdd-bffa-b208add175f9	58520c66-7688-435a-b09f-653b18768c41
blca	d0948992-019a-4462-8f4a-dfb75d6f4dba	32efe5e2-e037-4547-8ead-619f61647639
blca	f6c55abd-c73c-4077-a3fe-57f26fb3b076	070c66fa-ef48-46cb-af4f-357d2c641118
blca	0b046389-a012-48cb-bbd4-6cc058d68c48	aa14ffb4-a715-4636-8251-73d019dddd8c
blca	b11f8b15-72ff-4cae-9862-6c34c7d6baaf	ff5b9238-38a7-42b4-9d44-3b8ec9913f6d
blca	9222f39d-4aa1-4f0f-a548-cc28d923eeda	c0e7fbe7-b9cb-4e65-941b-cd7d581c54ec
blca	e50c0e36-2336-4cad-a0eb-9067997dfeb2	2088ac24-a8b4-49af-a954-2b78b88a6f66
blca	8b12eac0-dd9b-4c81-97c4-6320b5b7db15	5d06cc19-8b10-4ed1-b6d4-8e044f1f8a8c
blca	8be2419f-5693-42d3-9bcd-3326c729984a	474582f2-8dec-4fbc-803f-4fd9ba2e0957
blca	fc286ef1-45be-4aca-ad12-88e499ace978	33bc6a7c-9844-41e3-96b3-1e34bb3fedd5
blca	3517fc40-ee0b-4541-8389-46dc768586c2	9ee8e704-c61d-413d-b69d-257ef829fdae
blca	c124b75e-a9dc-40bd-b931-433af7de4cb7	86d1e388-b30f-48fd-9647-3848eb6134f1
blca	0bdf2431-c20b-4468-a395-7a312c029f1f	2a41b7d4-132f-4fb6-87b5-487c445379c7
blca	4fe32358-1fbc-49e2-b4b1-65ea2bebacf1	da98be9d-7acf-43ce-aa24-38d1d2604506
blca	ea7eaed7-e77f-407a-957e-fca431dd87ba	a75584bc-bef7-48f6-b4b3-c1472a3af768
blca	d62387b8-fbeb-4660-b436-51eb363f652c	2a142731-119c-495d-ad30-eb0b48bacb46
blca	7ec931cc-b261-4642-a13f-c0ec93fbc056	41b59716-116f-4942-8b63-409870a87e26
blca	122ec841-45fc-4a68-b69c-b9b91ddef8ae	493a4ff2-37a5-4b79-928d-83dbfe534556
blca	b194ca91-0dde-43b3-9538-acb323007203	3d644eaf-82fc-4bc7-93b7-3e600e8c6511
blca	8f915894-a329-48fc-a64b-695e462a3793	ca554128-da9d-4f37-9560-ca083509e01d
blca	49588edb-7349-4dbb-81ed-d6d8c8dec052	b9808ef9-e917-45f9-9e0f-b86f7834b5ff
blca	be5835e9-a6d1-413f-a821-55d67cfb04ca	36054200-3fa4-4541-a25c-47282e4ef88d
blca	3a672cb1-f1a3-4df5-9ea8-4fc62db73c8c	ae6d853b-a7f0-4465-b7bf-5a45006ab3b3
blca	f9f9eb0a-aaa4-475b-8d97-f95ee976a452	db52c68a-ed44-4ec4-9381-d75f9bcbc29a
blca	96e99b97-2083-450a-b508-83e4210ff47e	691adaa9-196a-4b62-9437-640c4ae6e2b2
blca	8b1b96f0-8fcb-47a0-b37c-3f4faf781fa9	a73c0842-39c5-4c2c-aa6a-f31341a4f36e
blca	569d96e2-3a17-488c-9f5d-48817babf926	39efa06a-ffe5-40b3-8f8a-a2d7071bc9e3
blca	5040c8ba-7f0e-4406-b6c8-2a49c9c3d6d7	9aa6522a-120a-4691-993e-3f8534f644b5
blca	f19c70ef-9b8b-4d6b-8384-8d90a48a812f	5c4aebeb-fb6f-4d66-b24a-89ef20de971e
blca	1764229b-61e7-4655-8f5d-4300023bfcf5	cd50c69f-0f45-4c57-b61a-8c6b41ab4f7e
blca	8876cb07-afe3-4c08-991f-b8bef8aa5c43	d51abc3a-a652-4b13-9a41-ce52be87218b
blca	ab80fc44-c30e-483b-b38e-1b7b978c0b16	c871ea6b-fbd2-4e6f-ab29-f43f6e3ddcbb
blca	e7591e37-7e64-4b8a-9f45-fe1d8a30b43c	d53eade8-a845-4252-aece-92f3573486a7
blca	ea36fdac-8b8d-4b27-8e82-f9dc0a630c5f	31da07bb-6752-49a3-a7ea-5427c04a9458
blca	51fa6ca4-c4d4-48d3-83c0-4ac36c9d67f5	bd7f2c90-863e-4380-ad31-8755bcb2f975
blca	ce2b27ab-3ea1-4e32-b3e5-f64d4666baf1	419deaac-ea45-4bdd-9fa0-b5cd8429b44f
blca	4c035725-d36a-49cf-a0a9-f8317ea0b655	9f75cc89-cc3f-4ae9-973d-da37c6417bfc
blca	cf28536e-36dc-44c2-8f22-7efac3a3cbc9	2e85c30c-c4c4-4096-9eef-4eb2c7d991a3
blca	2772db65-145c-491d-b49f-fe37bbc2d90a	9c274536-3ca1-4f0e-93a8-1688074d862f
blca	abf6290e-2c6f-4a18-bd0a-c3f3171adb9b	36c14e9d-1863-4c55-bbbb-f8c9dd418932
blca	50a70796-9182-45b2-9996-175f1009261f	4ff4d9fe-eab8-4ab3-9ae4-9f15b2581a8f
blca	71b1edcf-6cf1-46f9-9a83-ad81b19d2a21	82d5f37f-5a1b-49d8-b990-ac222b4e1c1d
blca	98e8d418-748f-4969-89cb-fe5ef566a471	0691b8c5-6244-407c-8601-fa1bda01ff2a
blca	377295a8-7605-46b6-9fe1-2907a4a35b44	3f0a0748-9acc-4d0b-ba18-7c08bd183f86
blca	7ed7f203-0c6f-40ec-95ad-d41b0b53904c	10422fe9-8d70-40a9-9875-3fe9fab68823
blca	499cda98-6e97-460a-828d-91140d0cd6dd	ec7fc492-53cc-4b71-a66a-1cef1adeba33
blca	6eb3785b-bd76-48da-b19a-95d0ce6354d8	47990d5e-a0e1-4752-86f5-4f5b84e219df
blca	bbc5ca2d-57db-4ef0-9707-b20a3b5a0540	0fb043d3-d86b-4cd8-8c01-9e2b3e965bb0
blca	cef30273-44b9-4c10-8d3f-eba3d0838b1f	72d6e9aa-4a99-4fc9-a67b-4631e95fb043
blca	d2673f0a-c3cc-48c8-b083-faae43b7bee1	f48937ed-e294-41f0-8872-7010391167a9
blca	ed4b15f6-1f13-4542-a7d1-c76a461f24cc	aa6142af-bad7-493c-98a0-fd070de39073
blca	84bce2e4-f83d-441f-aa43-4ae8ba1dd6fa	9bb5d187-033e-4e86-a76e-e1a6d20488f7
blca	aa583406-9d74-46fa-b0ea-1a534a868b16	01c815ba-7bda-4f7e-865c-0c5776febf2c
blca	38848a6b-f5ae-4fd1-9163-e8534b0bbc94	6a2155b3-915c-41b1-b730-32e55e0c1fbd
blca	6a87836a-913b-4cde-a33e-2834b48c385a	a0bcf1b1-4dd4-4d7f-b63e-b49296671451
blca	f58eba91-26f2-4424-b3d2-c119268eed79	40551d53-388b-4067-9341-76e94d023703
blca	6062220c-c770-448e-abdc-f91ecfd88109	9f00847c-bd1f-4cd0-99f9-d51d638c0795
blca	0fe40b99-91c9-4c1e-a141-44a4756b3564	c8adce3d-4914-4851-9952-846b0c9c32de
blca	0e53a110-3039-4099-861a-0ed98a92835b	cb664eef-be6f-44ef-aa90-6f6da0e6440a
blca	4d0a29db-107c-43f2-bc43-7cd448d757d1	e5086eab-c920-4e3e-a965-90f3f495363a
blca	f61b2426-dacb-4e92-92dd-7cce258ebb91	6bddafde-7004-49b6-80cf-8081cd4b7d44
blca	e54ed4cd-e7d8-40f6-ac62-c46be3b420df	a6003b1c-56a9-430a-a5e2-b70af3f81bdb
blca	f24b4e9b-ae9e-4e06-b418-515bf477ad8f	087a7f70-2fa8-4a16-b130-4df10a70c662
blca	41facc10-fee3-4f7a-9c9a-4e889e4b7519	bb38805e-2ccc-4169-ba01-34b98adf5bd0
blca	b5700204-e49b-4c3d-8318-a4b694480fee	cede5274-279d-4021-8aca-5ecc4bf94d66
blca	78778ce9-26fe-47f3-84c0-261b11b88254	f7c891eb-3b09-4e01-bb8a-53d570518cbe
blca	46712b91-74c0-4bf9-a50d-d9058439fa99	389d1e21-5b97-4231-a3d7-71fecb918beb
blca	e56edacf-4545-48a2-9271-45c6f7f6f8d4	30c7445e-d0c4-4a0f-96a4-27e4259ee10b
blca	83c5a7f2-309a-4d4b-b09e-f27ba1df1e42	5a25658c-2436-4a47-8902-8a2cf4a1c20d
lgg	b5d37d9a-a9a9-4ced-87ce-50ccbdfb0464	dadd7428-9e4d-4652-9469-ab521b88d529
lgg	ebf37047-0cc2-4009-89da-faf7345c054d	a776cfd0-db9f-450a-943c-5a9a80a75fb7
lgg	22167453-f6e6-4a24-abd5-dfcfdf721db4	dd7b23a7-b41b-4670-9fc8-78895fb00cff
lgg	3d9f7249-52cb-4afb-933e-7a5be9575788	152f028e-ee29-40e0-8e75-5cafffacbd45
lgg	ede0d328-0f21-4ddc-9421-ae8702a2996b	a418fe65-dfdd-4c84-b27c-b4567b50f457
lgg	2c320dda-bacf-42cf-ba69-476d13aa8d3a	8cba230b-46db-4d35-8123-3879eba32402
lgg	bed2d7b3-318a-47eb-8cbf-3d680e848c76	e4d9b696-3311-44e7-9191-fde56c080a00
lgg	7db17e31-05ec-4bd3-a058-d83d564cd7e1	a343fbe3-147a-4656-9e90-5408298ca12c
lgg	13b2601b-8d97-4f41-84cd-5d7a0c184c4b	8e2dcc00-9f7e-4dee-b24d-43c8b30294c5
lgg	6256e3e3-553c-41aa-820a-10d2f68bcbe4	dc7ec60b-5ea5-48a4-8908-55caf9214272
lgg	87efb947-04a6-4c09-a45e-e70964a10585	912d6455-0a50-4fde-b785-f6c09b00b7e4
lgg	1d51867e-9248-40c3-af46-98609be3f8ae	38eca720-ad68-43a7-8a1c-f79f838d5d03
lgg	7ff53296-4029-41ba-a574-a27eb478ac5c	ac3779f6-cc8b-428b-9531-03562a614515
lgg	f88cd128-c0a2-42a6-8be2-28c3a0c2c720	48607130-c09a-491d-882f-7d2591d13182
lgg	75740547-f9d1-4b83-9a8d-503b6021c7cd	c56fa247-ad97-4dce-a2d3-9bdfc5dc7b1b
lgg	b2e0a631-c703-4601-945b-6fadf2f30656	62e27075-7ddc-4f15-ac21-0a8244abb12d
lgg	5bbc815a-2b92-4d49-b318-02b6803d7c41	0c52a842-c220-486e-88de-8a4fec5d6a58
lgg	4fc50e25-b516-42db-8d88-5507d659da91	0ce8d92b-54e2-45d4-a551-0faf94a27d46
lgg	d82650cb-64f2-4a67-9a4e-b13200aa73e0	a4e2e507-7ddf-43df-b959-fe451971af1e
lgg	21f5dc3c-41d0-4bf4-b4ce-3c13eacc3014	9ed5af0e-c87f-46ff-81e7-9d3041b4034e
lgg	a997f2bb-7fd2-474e-afd5-40c7ac0bd912	482d4078-7576-48cf-bf7c-29014935fd47
lgg	6a78ef6d-9f80-4ed4-bdc0-f2ebea0392ee	a0bc5147-d9b4-41fd-8df3-a241d23722e8
lgg	c7d93078-9fb1-4fc9-baa1-9c253474b1bd	d61b5d20-4d6d-4fdc-afe8-4b100b686eda
lgg	b854b438-28e0-44ab-827a-804210dd0a0b	f005fa99-7e4e-4308-b11c-83b25683b1fd
lgg	17324449-0d02-4345-927c-b7d6724854da	85f77526-791e-47cd-904d-d1dbb49eaeab
lgg	306914f9-3270-487d-8d7b-a365fea77b1c	a96fabfa-e830-476a-b2a1-899689570bd9
lgg	25ea49df-db30-40d9-a2e2-d716fcea27ca	d61710c1-8ac3-44e3-b567-66288a6ab731
lgg	7e686fda-be01-4230-9acc-f2cb0f46c3ec	0db80dff-5586-4d9f-b253-df82e6fd6901
lgg	40fa578b-eda3-4b7a-97b3-4ff642ac87ed	fc222f23-b3b2-4ac0-bc61-e8e8fa5cc160
lgg	50dd3ba9-c4a3-45b6-9652-f4e89266acdf	14375753-a69f-41e0-b910-2bb8e84cc43a
lgg	5c3495e0-3407-4113-b2dd-0b483bbee7ba	64cd17eb-c778-45e9-b994-02b68182e51b
lgg	e87d01e8-1420-4fc6-b19c-433770844b09	bae316e3-1fa4-4fa7-8ad6-a458857a85d4
lgg	5175aa00-22e4-4a8d-bd3f-80b750fbff32	010aac75-3bfe-4bf2-b866-af0f2d92f125
lgg	f900978b-287e-4784-ac02-105cb22825c8	b95afb1a-a1df-4d85-ad34-191928e28a77
lgg	376dc257-617d-4244-b18c-a6fffa5f064f	68f550ca-3a33-45e4-b1c9-14f99e543263
lgg	fb24836c-dc36-4591-b45d-b1da2db60390	8655fa51-d784-4f8d-9bc8-f1da7303d22f
lgg	53c2c350-29fc-4d5b-9034-64e817f6f66a	4c3e709a-fd52-431c-8be5-3d9b1f80ecd2
lgg	efb570ac-bed0-4bc5-9e80-40fab7e823f4	dcd0856d-423a-40d7-8070-4c0988d61416
lgg	29612ee7-ab56-4e03-abb8-c0991b8cdeec	bdfade49-9059-4665-beea-c55117ba6564
lgg	e1df051a-9926-47f0-8f92-aedf9b1a81e7	44a5c3b4-62a7-407b-b492-7069e1a43a26
lgg	13aadc41-fb77-4ad4-a974-d2722524dc4f	975c76cd-f88a-4d88-93a4-fbf2cb9e2e3b
lgg	ccea7951-64da-4130-bca4-45cbf591b3ff	334f715e-08dc-4a29-b8e4-b010b829c478
lgg	8842bc41-0866-4c83-9816-572bf4617559	42cc9620-98fb-4164-a3b2-28d084ca5a03
lgg	557bd3dd-e835-403f-9a67-9a9d78ae4d95	ae2db022-eb4f-4b65-89b6-9fd4439ddeef
lgg	cddb06d5-622f-4932-b79f-07dda8a5680b	ad1c5951-ca93-4102-889b-e28e2bcfea76
lgg	7005e8ef-6308-4193-ac75-165a4e5b715b	42fe260f-520b-4fac-8c09-d2b31aed59fb
lgg	c623342a-29a6-4a53-b159-b58d956e6d12	1f13065a-40f7-455d-b8eb-f9a128722eac
lgg	07769e0a-b54c-4d7b-9ca9-15c7ad5af749	e7fdf164-a85d-4ff5-9676-d2215ca35403
lgg	bb23198b-4550-494c-82f6-617be3ba7c55	c50c984f-316a-4f24-968d-618691c54c3d
lgg	28269727-e59c-42fb-a2ac-bfb6cfaa6908	0167cf11-74be-4701-ab9a-4e057d4bb545
lgg	35817d57-216f-4ff3-b524-15b692179932	ae4f0714-3b74-46c0-9c1b-f028c7cf2e62
lgg	f0b04ca0-f0e1-4ae1-baa4-ab1edde46cd5	5f10cd91-1e03-4016-b35a-8629a1a8fcc9
lgg	5705eb62-038d-4bf7-bcab-87fc473bb534	92a7c445-2217-400a-bdcd-df41502416b6
lgg	fcc2ba6a-9fa4-42ac-b0f8-0a21d812d698	ea31c705-4cf8-48f5-8d13-e43563213c91
lgg	42eb7caf-8395-48b1-9931-46103b8d0981	c3c41fd2-f0d7-4f46-9e18-cce4626538c2
lgg	6b09a2a0-5112-4612-9098-667dd11c639a	da13446a-c4dc-4d02-80c8-410273925ac4
lgg	deace1a7-b79f-42ba-9329-cbbfb9797f1a	76e54ef6-1799-4fd9-bec3-0ea960e8461e
lgg	8f54a21e-d427-40c7-8b33-574e3c5145f0	427f4d23-2b76-4a2a-a498-0c3473f57169
lgg	f431b6aa-f5de-462f-818c-392c038c2b20	e6b7420f-4315-46a8-aed5-5c47cce5ded3
lgg	e4e84c27-69c6-4972-ac64-aa78ff6d6f02	395798c5-3136-4a30-8557-a67a3abdecaf
lgg	af7ac720-5923-432e-8585-122d778a9f42	3e4851ca-4d69-4035-a2dd-8ed6e70f1ffb
lgg	b1188ebc-69a0-4469-9d18-c49b5951fceb	d62d871b-4612-4bf4-b53c-9dd431e507a0
lgg	8c7abdac-a25e-4474-b1b5-7cfb52a27c5c	04e6e843-7f31-43da-b111-280ce2bd1949
lgg	37f174b8-f4d2-4383-80de-d0f077f729e5	e117fcf4-2c01-4b4d-8faf-5de7d0e839f1
lgg	02e70714-3762-4c48-835b-9c0753d40fb6	f6a81d81-7df4-4273-8a86-e0cd3b8b1df5
lgg	05277997-8b27-4f64-b789-66dc39eb7bea	8996dc64-8c5e-4e07-8ed8-2eb11c03626b
lgg	72f16def-d5f0-4d8e-9d15-4722710f1efc	141f0546-f6f2-408f-ac86-07ca4aadf3d0
lgg	19a08bbc-a003-4f0e-817e-b07689603ce3	ba910760-ebb5-41ba-81a1-c5355e3d3087
lgg	5bdec6b1-3037-41f8-b193-d025b8db234c	4a7d4805-09e3-4044-9800-73239f4d66d4
lgg	559f2938-ab4a-47e9-bd33-0263c47114cd	4240c137-ee3a-474c-9426-470380cb41a2
lgg	d7df3c82-5da4-4e98-aae8-d483ef7d5fdb	6b225409-09c0-4a51-8f42-8fefe3855c4d
lgg	73439ec1-4b1c-4a97-849d-b23395219bd8	2cfc07f3-a31c-41a2-a9e3-b708d2421a78
lgg	d16e33d2-297f-4293-a1cb-4dc72454a39e	230f5fa7-aa36-41ea-b40b-08f520767bd5
lgg	41448198-766f-4376-b5bb-b04466f50c43	5b9d7565-a933-449d-8ffa-ec5f82db2e77
lgg	19723944-32a8-4243-bd4b-4211fe921643	699d3ba1-94c8-409f-90c3-e7fe2f1cf825
lgg	ef44134d-d5d2-4d67-94b5-2a6b30015959	45b6d41b-3a1b-47e9-80e4-59355170aee7
lgg	4aa13908-93ca-420b-a4c9-5cd78997c2cd	66990a9d-8c40-4c56-b931-5c3826c3bc27
lgg	abcda4bc-5b9c-4468-825b-5d65a987cf84	77396ae6-3838-47bf-aaae-f9a0f401ec7f
lgg	e8c194db-0402-4c2e-90c5-0010e9b81c6b	0557b788-5aed-4919-85eb-a503ad893d75
lgg	74751375-a312-4059-9f60-7a04d7057138	59012b43-ab0b-42c3-aed3-94e224a3dfa7
lgg	aafccb2f-a3ed-47a0-868a-b87b9e84b577	a3be4e6f-c845-4d64-8111-d63fdf8cc8f1
lgg	7def3cd0-738c-42f5-9967-fdcccc5cc349	0d61bdbd-24b1-4885-a099-9e42ca7eedcd
lgg	e58def0f-8bab-49af-89a2-cc97d05a8fa5	9d0c1552-00a7-4f0a-a04a-a82e721ee4e3
lgg	7cf86f05-a7e8-498f-a2c5-8ff6c27a22f6	a85fdb41-24c1-420d-8905-ec297f018bd9
lgg	ce74452f-c3f2-4560-8c85-4da5a1d77319	b6c2c9bd-625b-4a98-830c-49c344f6cb5f
lgg	7158bad7-9109-47d6-ac9f-708460fd3a03	b8df1577-2a75-4eb7-ab27-f2dd76160730
lgg	814ce730-a291-41bd-9990-8b1534f0c12d	97bf8065-3e7d-4702-a426-24908f4d66a4
lgg	7c83911b-099b-42bc-a4a7-80ed0fb42ac6	178ab87c-0582-4b02-bf6b-3a4c59a5ee1b
lgg	d0423a98-f13f-4823-b26c-2915be7be6d8	0709dbcc-0828-4066-aa01-96f059e5fa97
lgg	e7addf48-6dfb-4730-840e-e3f74eee2dc4	eb42625e-fbbb-4bee-bbe9-315b3ca2138a
lgg	2a992bfe-3020-4648-b028-7d00bdeacef9	1a20f675-d9bb-48b0-a49f-d52270bd8973
lgg	f25e090e-6535-455f-b28f-a40d0bf20f9e	fea46eef-6b7f-44c3-93bf-2dec16bdeb79
lgg	78f09f87-de6b-4170-824b-65bdb379ae6e	5b744051-7355-4e15-b035-0621e709a5d7
lgg	c6d9d522-296f-4fe4-bd02-9c2515724c05	dbfaccb0-e8c0-48e8-9aef-570267574822
lgg	048f399c-56e8-49f1-9035-2702ab2fd420	eef15b5c-5fbe-482a-b3b0-dd091888a6a2
lgg	ae14df98-7403-4455-a545-9fec53a8bd8a	e695b780-17f4-4e71-9120-7c6bcafaa3a7
lgg	fc67779c-210a-4f80-9184-697d5cfe1cc9	799e9106-e62e-4681-8861-137f474ee8b8
lgg	d4c380f5-8367-48b7-8362-631ebd25c24b	4ef429be-c345-4258-9b42-b56e215e1a2c
lgg	6a20384c-29a0-4e96-abc2-34499bb9d730	f86fa219-34e9-4812-8edf-2b66d7219779
lgg	e893e509-38de-4220-a8e4-48fda318fc26	c031f2a5-a563-4d5b-bd62-49d4fa5eca78
lgg	935f27a2-3f84-4c73-95b9-62cf70101176	ec82a00f-3909-4781-8ae2-e54cbc1ac7ac
lgg	2724f4c8-7fdb-4b31-8015-2a175318b7d6	60b30a95-3e4c-413a-9de6-16a5bca163c4
lgg	12aab2c3-f12e-4717-86a8-c1d9c7cdcb04	0611f5bc-89b5-44bd-b301-751faaadb561
lgg	0510115f-303f-4951-ae9b-363ddd230f6f	c7b2833a-9fe8-49f6-b888-2d27b0516f5c
lgg	b1c5db44-1fa8-47c4-bace-343ec44d6707	8d06226e-500b-4172-ae96-c674913909e6
lgg	4fb9973b-eeaf-48a6-bd21-629a5e80fca4	114902c7-77b2-42ca-926b-6895e6db5e36
lgg	e54b8648-fc6f-44ad-90d7-ef60d7f4f49d	e09f93e1-1649-48fa-9e2e-d13ac6d50b97
lgg	3ba0acde-838b-4503-9843-140d043d4e20	cfcd3835-bb09-400e-b7eb-55ac139d01f8
lgg	2b10a1ef-1675-4dc7-8865-b02e3d5c4c69	ad202887-88b3-4e0f-a4c3-7e135d4cb258
lgg	f4819d11-6e65-4b2b-9d4a-ba9aa3963ea3	618f2aa7-d1b6-430d-a157-d3d956edefbe
lgg	81780de3-7962-4fa4-a151-84d9f43573f9	837b51d0-e6b7-431b-a5f3-7615bdf12b67
lgg	23a90316-0f2d-4846-a5bc-9d81f3f8ab1e	0906ddde-02fa-417d-927b-1c400b189cac
lgg	d12f9894-c50f-4a68-bdc0-4353dc41fde5	65836b59-b469-4b89-adf5-e65735e494f5
lgg	c985d241-4220-4339-bc8d-9f37bc5799ee	9351b1ae-89e6-4091-934f-d50da06cd01d
lgg	bdb520da-2642-470e-99b4-add29abec635	dd163547-43ad-4fe4-873e-83c4c6be4465
lgg	bc3ec374-5ffa-486b-9409-dbb376c4a400	dd85dbb2-31c3-4bc2-9dff-3bd27c79a9ad
lgg	b3c18622-e32e-4403-97fc-aedc594923b1	5a2d3bfa-4bdd-417d-9796-e3699760114c
lgg	3c46d0ec-4729-46b8-85e1-acd46699fe60	5f853a88-811d-4eb4-914e-d90862c5d2a2
lgg	732d3a0d-76d4-4296-937b-5dda0b8d0fa7	41fbb9f1-4a13-48ab-8649-0608c89cdd9f
lgg	548a6b3e-6362-45e5-8060-1cbd9ba5722a	3baa0015-885c-487a-9076-236f404feb3e
lgg	21001dfd-26d0-4923-9ca8-506045c5c6d6	619e18c1-09b9-468c-816d-6789c0bef0a8
lgg	78977bf0-ba2b-49d6-829d-f53a21ab714e	5795a884-b62a-46a9-81d6-f24058424660
lgg	51918aff-459b-4a1a-8de9-f196c509fc23	f878bf8d-70eb-4b74-bf74-bdf63cb9bfae
lgg	70c038cc-0d64-445a-bdd6-47c52631c380	f842f756-ce78-4c99-bcf8-3bce18a4d9ef
lgg	3f616072-a8e6-47ee-ba29-323b344f77ce	194e8231-e8d4-477f-8c62-e11f2484ecce
lgg	ad67de55-4ece-4619-b2b6-5f1a4d5d01fd	0bde34dd-dae9-4533-98ef-f5a61a11e7c4
lgg	283adfea-68ef-431e-8a04-676be94bf582	d698946e-57dd-4ff2-b5fa-7a1d15c828be
lgg	ed513fa7-177f-4475-9195-9cca4660cbc3	6d2c49c3-0721-4bd2-b39f-7872f2de996d
lgg	b844f220-cf9e-4ae7-8fb5-5ea72aceaf40	d209cffc-fe21-4ae7-b610-e5668ea84a3b
lgg	07669033-7946-4943-8aed-ebd1a2eee1e0	5e2539e0-2088-43df-ad2a-f854d8bb6d30
lgg	d8d67ad1-e64f-488b-bcbb-1011e2abe234	274496d6-0a9b-45ca-876f-b91f7277963c
lgg	efd2db80-6941-4de7-98ac-8efba00909d8	a6975eb0-cfa6-4b7a-bbe4-72bbdd3d3b6f
lgg	fdc34b39-57bf-4deb-9a19-f10b92e1e6d8	14e6c57d-d78e-4660-a21f-4f90a4503080
lgg	f827fa1f-6014-49dc-9789-5903981ddbf1	fb6437f9-ade8-4c33-a0d0-ceacb2bf784d
lgg	d0612701-2aee-4608-b9e5-38dea2836ad4	2e3b9f32-304e-454b-ac2c-fc72d2ccaa19
lgg	4bea4df7-c97e-4bf3-8d01-5e2cceac4744	992452ee-8d9f-406b-9708-7bcb60062743
lgg	8d394f1a-193d-47a7-942f-ec0c90b1a19e	cc451e2a-fa85-42d7-b7af-9fc0166945fa
lgg	98ada5c2-b555-4359-889f-56c0a41849d9	f5268956-789d-4b22-8f19-a3ac9353d33d
lgg	081697a8-78bb-40c8-b055-6a73ec43cffb	ab24cdc3-74a1-443f-831f-b7fb3821de6a
lgg	5f9dbbb0-2b04-44f0-917c-2b9085388ef8	82fd02ab-d628-469f-8853-4c603cf04964
lgg	54c15511-dcb0-45b7-875c-96f70c5f5d62	a3822b5e-d794-4126-b31f-c70e1cc47f22
lgg	d96cae0c-1eb7-422f-851c-bede5675c37f	f79420ca-b0ae-417c-95f7-d28c35760202
lgg	1f16b7dd-ec0d-4580-a9e4-319906410cd8	a56c2083-33d5-4c98-b85f-3b68a3d80add
lgg	2712cfb6-9773-4685-a41e-245f6d084fa6	e326c1dd-2ef8-431b-a657-440aa3f35ff3
lgg	43d2690a-1c15-4863-962f-76563442f268	40343ebd-0d62-401e-83a4-6cdb57662ec0
lgg	bee84550-65b3-4214-b88a-e0e36382b5d4	977118c8-b446-4696-aa6e-9f1a1055e241
lgg	e997535c-7490-4f64-a63c-4f4bd5efe085	8a94ff28-a74d-4fe2-b9c0-06c01f0a3fb6
lgg	9c84d481-5e96-417b-a202-6c2ac01567bf	a5e10e2e-5157-487b-88dc-6c70ad5e244a
lgg	d4fcd63a-4646-4263-98b9-5aeac0e69460	033c1f48-9225-4159-b23b-7042272877da
lgg	717f529b-a68a-4cdf-8226-5bf09828673f	cd69d509-a652-4257-a8d3-767296bbb4ec
lgg	a24e2e57-02b9-4f2e-a543-d5688c37e448	49d5acbb-d75c-4485-b456-6b50667fef99
lgg	2b624048-0185-477a-9c2e-2435114ebd97	621424ec-67bc-4c42-b0ad-64c5654b5ad9
lgg	a163a269-259c-4229-ba84-60131330bb6c	c2c16878-b615-496c-8fcb-d49c97e15551
lgg	5fc4a859-102a-4aec-a64a-ffb5e3b5f11b	c13bac88-c85b-4ee3-a51c-fd503cd7e726
lgg	dda9a8ec-f9c3-4af6-9325-a76432dfd1cc	6ef2d9ab-f72e-48cf-92b8-f3159d28160c
lgg	ceab5b77-9cbf-4380-9d18-ff800b04e71d	081b6532-0ed4-445a-becb-cb2290f4854d
lgg	2c513f50-a11c-422e-b0f9-1249595482c9	1f5b6b07-45f5-4da4-932a-df9665f6c538
lgg	e9c377f2-4851-4be3-8ddb-3ceec3e515e9	c6ceb220-282e-4eef-8d36-4ce0a625cf7e
lgg	8c6af87f-9aaa-4605-9c7d-a4acb5ae400a	e669a4b7-a494-490a-b78c-e664c59d0697
lgg	14a9c38c-edc1-4f6c-99a3-7881c657a30b	81076cfb-f9d7-4add-b696-6eab0bad7945
lgg	ec99430b-db60-4f44-bc30-351850f0555a	77472095-030d-4679-921d-8e8e217956c5
lgg	4659e4c9-c001-4f44-af99-ca2a18586d5b	b37abdc8-b9e3-4f1a-b16d-2e59442db335
lgg	2e47b0d9-1ff1-48c7-859f-f2ca142c4c0c	048056cd-39dd-4134-a58b-70bebb3dd2ff
lgg	95bcf611-d0bd-456f-a903-13da76213ee9	7116ce06-d730-40e4-92d7-aef1f869b1d5
lgg	91a30068-109e-4fd4-a465-15b7df2af900	7883e417-a793-4614-9528-6c2e9e44379f
lgg	9c758cfb-0d16-47dd-8a7a-d030789ade68	001ad307-4ad3-4f1d-b2fc-efc032871c7e
lgg	d58552ee-b9b4-4da3-b6d2-2f6f8b3599b8	79627774-078d-4056-84b3-f1f370f643e0
lgg	688c57a3-8e76-420a-8057-5d8137fff0c9	1cc53ade-73c0-492b-a7dc-328269fd0e66
lgg	51eaf774-6314-4957-b93d-dc454a44826d	fe5c5c11-ef39-4907-9a70-67f37bb62fd7
lgg	f698f878-e924-41d7-96ca-65bb79838dad	607b1f22-b744-43c5-91f7-fc69142ba30e
lgg	06ec0937-c615-4e28-8f23-4257acf5677a	e349d8aa-bb82-4ce8-b14c-61216289f25b
lgg	a85c15aa-906d-4d95-bfb9-0953d0734e1b	d87742fd-ff94-4ef0-bbf4-5dd5a185a0e7
lgg	0be3ec53-7009-4c8b-8807-7e81038a377a	fa878a23-cd20-44ef-b438-33033b5fb1fe
lgg	9dac1547-7a57-4ff2-97fb-a53e67480cfb	ef12bfb7-4147-407f-84e9-586dbb10d583
lgg	83c710cb-99fe-40e5-b4e2-55976e70d8b1	67e9b426-72eb-4475-9689-eb75b22c4fd5
lgg	06219719-13d4-456c-ba28-50b408a318bd	a85aebda-b182-41ba-815a-3ff055e22829
lgg	c8a802cc-9f52-4117-b315-1fdeeced222e	a1192df3-7667-4d1e-a1a0-79f6cc827dcf
lgg	857f8489-1515-4d73-bde9-4141ec8ed9ab	a0672f6f-6406-4d49-96d0-6afd571bbd00
lgg	5300371c-ecad-4b16-9b0d-b674bfff3700	d3d8987d-0a54-45f8-b9c9-17ec89fa864e
lgg	e67bcf5c-7f5b-4951-a6fe-32fc3a52bef4	baaddd76-277f-4c90-9cc2-0fece30c9735
lgg	70e26926-9a76-4de6-8461-f8d0e8530794	723cad09-aa2d-4492-b19d-661b310e1c58
lgg	f03e63c3-cad7-443a-924f-188ea8c6ecf6	fee2114e-f723-4374-91f8-f1dcc6b3eaee
lgg	33c097e0-f276-46d2-9256-561fa99da044	1aa6b9ff-7c97-47d9-923f-2bd83f20e531
lgg	b307912c-769b-4392-aee6-55f7f7c9054e	e0f8e70a-ac91-4d3c-806c-ba9c14ed43ab
lgg	1aa7dcd6-8d54-490b-a90e-690fb1abad58	0b283f95-dbd4-4c36-9201-2198a90ee0d6
lgg	25dd7df9-b092-4352-a29f-f947746d1353	dce168b1-d2a9-4409-8437-ab382f6d7d31
lgg	ec700b70-6ba1-4cb6-bec9-8293c20cf8ba	1ebdabea-8931-47af-a1cf-de1bd1de2a5b
lgg	05bdf8b1-0086-427e-8067-436e3a98e04c	c371e2b4-209f-40f3-a30c-51df8270b5de
lgg	e5eb0570-921f-4602-95a1-b50dda4a92b7	94a2ff09-f7ac-4aea-a2b2-0dc1b82ae635
lgg	e4d14965-2bca-40f5-b8cf-5848213c441a	41e4dc71-7767-44c2-9d38-110dcd37b451
lgg	7cf383b6-f8e7-4816-ba6c-fe6aee1bcd1b	976d067b-9d7f-4920-a04d-e831edc6c2c2
lgg	1acec431-4d82-4a08-985a-5aad6a5ddbb0	083c0b78-88c2-4ec1-8a81-a0792b16e2cc
lgg	55cdb639-2e06-4bdf-8fec-960071278a85	84d80bcf-da24-4b93-bfe3-3d2d53b8b07d
lgg	a7a511ec-09c0-43a3-92cb-9676a3f69b1f	c35f36b1-ba3d-4eea-bf5a-c95480202176
lgg	47e6d763-e3e9-4edb-b504-9384889cbbf5	0f0d9a7f-dd85-48aa-b5b2-deff5bb6bdeb
lgg	fa1ae085-0367-4c8f-ab35-ab6edeff9e72	da735a88-d811-49f1-9091-a097c59ed68e
lgg	6e1f3a28-9630-4588-8b0a-0404dff9f063	a5d3f3fb-6541-419d-b47e-720d438f1bff
lgg	1a7d36b7-8f2d-4a57-8428-fd7f0cf31a7b	99d396bb-5f51-4ee4-a149-244e8fcaf522
lgg	a21ebdd0-3372-490e-b158-912b579b091a	c05f9e21-b8fa-4537-9ae7-39d6fc9d7933
lgg	2c3e2a70-e9bc-43f7-a83a-0c234bf8c3ff	78a212bc-a740-46bf-a10d-0b9809a5bb3f
lgg	abb92095-bdda-4d83-b61e-451a76729197	688fc346-a14d-4859-8727-057cd0a0b880
lgg	1c953a54-85e0-44e5-a069-133411998d5a	fc8828ae-484d-4fc8-a168-f8bc58ad65b9
lgg	5daed16d-beae-4972-98f4-815451849857	4e1606e5-f4c1-41a2-9f2c-ad0d02650070
lgg	37caa20b-d21b-45fc-85ca-10307d2e35ba	a80b0fab-6189-497f-997f-77234b69179c
lgg	72926602-e2a4-4fd8-a4ec-cf08ed0b16b3	2d860614-b772-46e2-b1cd-43bb3ead7255
lgg	eba5eb93-1876-46a2-b2eb-9d5fdd790197	48314732-5d1c-43e6-9878-5b58dfaeb06a
lgg	40ff6b77-d3e7-4ed2-aecd-b8aee7b8b7db	1f33aebc-edc1-42c5-baa9-e4b0a06fcb26
lgg	7b18518f-a129-4c99-a034-0f93335febc6	f5416dc4-d161-4776-9827-e4ceaf42d19f
lgg	4f0d85be-92f7-41f0-8848-cb84d256f2b6	40587b69-0f62-4a2a-88cb-1bd711377f19
lgg	da851f2a-915b-47a4-a639-82b956d8de67	5ccd86ab-2587-4f35-b96a-4f4320b10fb9
lgg	6f52b290-0783-4a65-b8b7-b49780e63096	5b199e7e-cc23-4065-88ad-fdfe3d0683d6
lgg	634110e4-834a-4c4a-9938-b57a70000e2f	01a13aba-74a4-4895-a5ad-e5119925c202
lgg	0cce1a92-da65-4d72-a482-1811417c7ed7	176d89d7-f8f1-4a72-b45a-31cbe1632a30
lgg	23b41d98-afcb-4dee-ac52-98a64cabc1a4	b6f13250-31b3-46ad-b514-5a684f1094a9
lgg	81835747-ac51-45d2-850b-c429e795bd1c	e78e8845-9fba-48ba-8cf3-418429ea5f56
lgg	c4e936fb-840f-4d90-915c-eba2419e5b84	cb1e9916-c03f-405a-a797-15823df09c8e
lgg	c1bc43dc-8db0-418c-91b6-f0740d413453	98e82e98-341a-4bca-92c0-23c65c1bf94f
lgg	abc861fc-1b1e-4443-9c58-58c0028a0a0a	738f5c96-ee44-4fd7-bb8c-e2b86f8053c8
lgg	7b19dc98-b0a4-4d5b-88d8-e53d41243782	467a7e6a-8cba-4ef1-8afd-6c8eaccbc3df
lgg	c25bd2a2-9974-4b71-b52b-f6b2eb09c4c5	1159c88c-39d0-4c03-9c66-36af5340a67a
lgg	98fb61d9-ebfa-41eb-aed7-c786a1603532	b7395082-415b-4ab3-bf1e-59d0f4e4b488
lgg	e788aff3-f345-4d28-b70a-86a40b262c83	e2b1d161-d8cc-4eba-87ac-9449c6cd2977
lgg	8669e580-3fde-44d2-ade6-283c97a00153	df22bc30-96e2-42de-9a39-2954db49841d
lgg	d94b98a7-31e8-49aa-91af-5222d8fd56c8	559a8f6f-dd60-43b7-ae09-16cc4206064c
lgg	3ef674a4-d2e3-4f6f-9662-8feded059a1a	dcbbaca6-a24b-4bed-95de-314cff71e436
lgg	5c834368-acd6-48b9-be1e-8760428b903a	12f02422-585d-4068-bbde-bc279c6a89ab
lgg	ffd59ca6-cc62-4bfa-ad8a-234b011dd241	7eb5d055-e1c8-4b93-9205-a49a6e79dfd4
lgg	e9a7c334-6db8-4a57-b341-026055661dfc	7704e4a8-c7aa-4288-b1ed-68c23abbe924
lgg	1aa6109b-a46e-454a-b0ba-f446b2d2e6c4	11dffe71-b516-41e8-9987-e0ff5d2356d1
lgg	1646a3e9-1b68-481c-a29c-5e329d6ae699	8b10f00f-fde6-423d-bc36-027931359a5a
lgg	48523a1f-e9d1-4c09-b6a1-03c46259572a	7662940a-22de-44d8-b59a-2f2b090ea6d5
lgg	16db2d5a-ad2c-483e-99c5-3a4e6062289e	38f4b9f3-6709-40ff-9a81-5fa2111b1ce6
lgg	b3a2c51c-8bc4-42fd-8528-31a41af39011	d50e944a-3ce4-4632-a878-118499e143e3
lgg	097d718b-0570-45ba-9c99-720cd1ea8959	a2202233-4a83-4163-9532-b6edb9941453
lgg	4011a4a3-9df4-4f73-b00a-94333371de01	bcc17e9a-6fe3-44ff-963c-d2d850a431f1
lgg	14b9d851-8156-4c99-9362-c08d1fe63404	a144e4e4-2877-4340-a2bf-524adbde8bc8
lgg	1c05b0d1-4374-489d-9ec5-bb72d8b2a197	457ec7f6-8612-4641-aaef-8a7f2c44c30c
lgg	b60267d3-d0fc-47a5-a5e7-b0d2e83e6081	6d020185-bdde-4c43-9e38-71c6ed0c13d1
lgg	e033b3ef-5861-4b58-98fd-adc1014a9e1f	2f8c789e-bbd8-4753-a48b-6894c21162f8
lgg	f512e48c-4eb7-476a-ad71-2601c8f6d277	823f571a-3cfd-465d-95fd-187a398ccf6f
lgg	224e9b2e-dcd1-459c-b8b5-160a7f8f0cd5	33bedfb7-33fb-479d-b997-50c3284c0ac9
lgg	c194e86f-8e3f-49ac-8b3e-639a33edae50	0efaf8f9-177c-4ffb-b03f-f0316adf5dc1
lgg	df1905e2-a575-47bd-af18-f7cfaf4d8ece	c85fa637-941a-4a9a-8029-f5b44f3da430
lgg	eb9ea330-90a8-44db-9554-1bc4b5c056a7	ed833be3-0e9b-4c9b-b6d5-1098f08265a0
lgg	f097c5a7-85c7-4233-86c8-15cac9f2e86c	dc5bdd21-b23f-400e-bbe2-4c98a517fc9e
lgg	d7c8b3ea-d029-4673-ac3b-19b6e75deba4	1937318f-a1bb-4f48-b8ec-4aadd406e52a
lgg	4ceb7a5c-df33-4441-95cf-2f0b6021a0c7	0639b753-4099-4ca4-adb9-763069a614ef
lgg	29e5219e-275a-45d6-a552-ae28de275840	9cd3b3c6-2268-4e43-964b-b7a4daf6fc6f
lgg	6a113395-e0d0-47fa-88eb-af2dd211b95a	5a3ef1cb-c98e-473a-b097-20307b04bc1b
lgg	f03da5fa-9be6-4f0b-aa0b-c5f2b07a2d7e	97cb8701-7d63-4142-b404-006fbb3ecb0b
lgg	fc994e56-9f82-4184-bd9f-940c74ff26d1	8daa29c0-f652-4130-a004-5183bbe30c63
lgg	ff4681e6-8e20-49d8-a5f1-915a64065fe3	8ed09a8a-3284-4a1b-b369-e25d2fab0f61
lgg	43b77a08-8a73-485c-a134-83da19410ed9	722c172f-46e6-47a1-82e5-3207278df89b
lgg	c3c11414-b1b6-432f-8b7e-74f10ac8f043	30bf5895-0671-4fb1-a96d-857847fcf7b0
lgg	d2706a11-e29a-4842-82ea-b5210b675f63	e89f7631-fdac-4be9-9997-70e400efdc04
lgg	5925c309-38ac-4b7c-8e79-1bb31f45748a	1ca2e1b3-e3eb-4740-a69a-800e3eb60787
lgg	87c61308-3ec5-4506-bc24-fb9411f72ce2	febe2ce5-737b-43b8-bc70-4194fe3ed5fb
lgg	cd1de895-9d31-46ef-bcd2-fe26ac2f0144	4c167f09-d664-425f-bd84-6ff8c21b272b
lgg	5b45a502-8b8c-4020-8b2e-fba0b89ebe29	032096a6-1923-44b9-a1cb-181bed041c8e
lgg	78f114eb-f288-4e19-8a60-2dcfc3e16b78	33615113-791b-4286-a23a-ad3d1f8d4b09
lgg	a73cde72-870e-437d-8328-eae7dc485fb4	325138ab-2947-4131-b40e-971f024723cc
lgg	3f9c22cc-7200-47a3-9bcd-4fd51117c392	765588aa-075f-477f-9c18-099d018d3a1b
lgg	28145c2d-8a81-408b-8263-f9bee16f4eb4	80db28ec-ab3d-42a7-af88-b60fe8acb5b5
lgg	d0cfffc5-9e43-480c-a7dd-4bae53a351fe	152eaa99-05f5-4d30-bfb1-494a9a900e49
lgg	ced7caaf-b8a4-44ff-b1e1-976554d07380	c6cf2b8e-40ed-4c9f-8419-d868bd5afe11
lgg	abdbaca2-ef13-4915-a1f3-1b37cd81cfd5	29e95c77-f55b-42e1-b81e-eab4bb3cf803
lgg	26558437-deac-4655-bdd1-cb11db5c7b0f	451bad4f-6d72-4526-9978-38e090fc479f
lgg	8c3de8ff-03cf-4708-a0cb-71a09f0c4086	427c40f6-d1bd-49f2-b303-a975793b937e
lgg	b0d636ce-43cb-405c-baba-a142911d8a3c	b4f4c9b5-bc50-4f35-a7da-fd011c3b2c02
lgg	74e94347-f917-493f-84b6-09ba8e9e1b07	c916b9a4-008e-4d79-a50c-f15c3549fcf6
lgg	04d86de3-dab6-4a03-b67a-e82fbfdf634d	ae61a71e-53a1-4884-a4a6-729744d1c309
lgg	fdfee2f3-260d-467b-848a-88afb8608e93	04d56bed-98fb-45eb-8c90-95e69264dfe2
lgg	3bc6ded9-c2b7-4d2d-b05e-338c5718eec0	81fb338f-1023-49aa-ac0f-ba763a6cd68c
lgg	1d991d89-007c-4b78-b84e-08174477ad1f	c0d47e0f-4918-4e06-9db6-201671b1259c
lgg	3a8e6a74-137f-468f-8987-fa0acdde2836	3f70c3e3-0131-466f-92aa-0a63ab3d4258
lgg	0fa26841-285c-4f38-84cb-04d9af182436	97ffbe14-9070-4a5a-8760-225a88834b40
lgg	f597f37d-db21-4efb-a654-a50167810f29	bff37de3-dc68-4e69-bdfc-8b524dd7774f
lgg	141a8c1a-a50d-4d50-83c5-2864150bb8b3	446d76df-3e78-4272-a942-ced0de27c794
lgg	5f675a6d-e106-4fdf-b189-7ec9d593eba9	d43581a5-3d49-4263-862b-ca99d15ec03d
lgg	75ddf18d-2490-42d0-8777-74f4961dd1c2	8d07b1e8-5d1d-4a43-b616-d29dd58ce5fe
lgg	bcb9e07b-1fa0-4cd4-9567-006760b5aa8a	3f36cd97-eb22-47de-b447-5c96378e4a2b
lgg	560ea31c-eeab-4157-8131-68288fd4a2d9	a6ee311c-0a7b-4f47-86f1-f2164b128f9c
lgg	2310df1b-aeca-4bac-8838-8cfa3147bda6	b10a9314-fd40-459e-97ea-affc636dceea
lgg	b2610ec2-671e-4a94-8678-94f61db2fb47	505e9812-d13e-42d3-aee2-55a85d6f4551
lgg	9727e2d7-901b-4d70-aea5-6de457b4d6c6	24ebd152-f8d7-44eb-af7f-8ee7f2e458e4
lgg	a75d6e92-7329-4987-bf3b-4d59ea3f166e	1701f4ad-58c5-40d8-90c4-99e3acac0104
lgg	f8618dcc-3485-4b1a-84f1-80bd76aa75fa	275cb949-2f61-48c9-84f0-ba8ae4fa35c4
lgg	05c9fb7a-cf7a-46da-be27-ff7f4d80a0e2	2c982cfb-4112-4e27-8293-25aa9e01faae
lgg	a934cd44-2f14-4013-b23c-48352a8567f6	fc3948fb-df27-4149-bbfb-04443dfecc19
lgg	9bb97864-c3c0-438e-ae65-e00b91ac5c0e	e488f613-f155-4e11-87d4-8c789ea81691
lgg	b1c46a62-6aa0-4bd8-8c47-bfb9f1cc5bd9	44553e34-5111-40a8-b76a-254751be3f87
lgg	35756709-b11d-4629-8ac6-d274c7d56225	bb4a30d5-4eba-45db-b05a-bd843044d508
lgg	d70c8044-0683-4cea-ab50-d81743a814d8	55a67639-ed05-4143-af96-a377bc5489ee
lgg	2fe8ac19-48e7-4bad-9437-523c9e59f77c	a5f851c5-6130-4ea1-9f86-be59331a92f7
lgg	e11ee007-a90a-43d1-8ada-8cb4d8a43946	019c5de9-74fd-48b7-95a3-227532e16c5a
lgg	8ea2381d-7c94-42ef-9f5f-3b46c2c71a3f	d05079f2-9883-46e6-ad06-9e561f08d819
lgg	18bef29a-90b5-48a6-be95-56eb92e76e7e	75dbc8fb-4db8-4764-824c-eccf3a223884
lgg	f5b05683-bf5a-4b8d-9bdb-89cc6594a2bb	76cb16f9-37be-450e-b60a-5f0d0f1ec2bc
lgg	15e1c9cf-5a55-41af-a114-f262eb31a59b	7989b7fb-b9d9-4d3f-9352-cd0c1f28d828
lgg	edeecde7-bf2a-49e8-ba87-fe59e1109714	49967a57-7c12-46bb-8d71-cebbb17c9935
lgg	646ec649-dcbb-4f37-983d-ca2e91b0d838	86aa5790-9afd-4653-926a-625516df1f56
lgg	a3a97dca-74ba-44e5-b827-ef89f7a80145	c13a429c-99ea-478c-ae95-fa499b9ea9fa
lgg	d4823473-cbee-491e-ad76-a322e6d2d421	9ee268a7-fa71-4f3f-919f-cf4ee1de2658
lgg	bccdad3f-64ff-4dff-8259-2db9bacff4ff	6a0bcf0c-fa4c-4119-99d2-f722b781d20f
lgg	6141f62c-f225-4db6-aa3e-47418425c487	6d02e00c-56a5-4433-9930-f036e2aa39aa
lgg	f1f1e486-ca2a-4bba-8ed8-c6b9640972ec	3431a71c-fabf-440c-b11c-8acfee04724f
lgg	5f6d7189-0017-41f5-9a7f-6c8716981911	448d3e3b-622c-4e79-bb1d-b5f2e92970e8
lgg	5b4f573b-2297-4337-8cf4-a85ccce93c32	f97a9afe-e54a-4ef0-b458-0c77f938552e
lgg	3fb26325-c26d-4444-8402-014ddc23580c	5a3edeb6-133e-4116-9f80-2485bd70754d
lgg	460595e8-0ff9-4284-b6a3-5ed61ee20cc7	f4a1fc14-0d32-4e77-a8a3-fd8fea82188a
lgg	9dc1e67c-cf7a-4576-b9e0-8fe93708fee7	58650d08-7685-41de-9ae0-21665f8f449f
lgg	5d21c1bb-1338-4992-9fe3-88e3f0d567da	2fb951f1-00a0-4caf-ac93-096056e77b1f
lgg	18583e1d-c020-4716-8e38-2cfd2a6dc8be	9239a22e-80b1-49a2-b0d5-cbab7e415254
lgg	f4329623-fde1-4b5a-9707-6f449b5e3cc3	1bff1e07-4923-43d5-b2d3-cb46b6568eed
lgg	702ff1e7-5510-42cf-b75c-afa918053f88	432fe4a9-2cdc-4323-aff0-59e2fdeda194
lgg	71cdd809-d3e8-4b2a-a99b-a826012bd9b2	e6c55ba6-4c8a-4ea4-8dde-74d01915db02
lgg	63910d4b-a541-49e6-9daa-c03599574503	8e44fb97-c649-4056-80ac-257cef61d226
lgg	44132494-f59a-495a-8869-a466e29bbd83	fbe32b94-b3ba-4a56-aeba-4cffe8de2da4
lgg	2385f364-cf3c-4693-ab77-dc3e691e2a07	b60fce04-9779-42c0-8161-d29d8a1d7c64
lgg	4dcb2b07-f1e1-4e62-8293-b0a38e8545e1	775c04e6-a02d-44a4-86f7-496056edd249
lgg	76f01ffe-f92d-4fc2-845a-b737f6631bda	183dd089-e932-4be2-b252-0e8572e7da4e
lgg	92a6a0af-7d36-4767-84cd-0ce84c41173d	dcd45077-f068-490b-bdcc-4d4a62285116
lgg	9aa17063-a68b-4dbc-816f-8437022f343c	f625e522-226b-450f-af94-dd2f5adb605e
lgg	29fc992b-e135-407f-b92d-0bae1eb126f6	ad72e61e-51e3-4992-ac77-65e895935736
lgg	213840cc-5de1-46a6-a76e-9434b038064c	0061e9ef-df6a-414e-af64-c88f8192e2d3
lgg	1b4388e8-0ff1-46f2-9396-2cc8f2f11ceb	9ee6e821-3af2-42d7-9d14-f0ca455f338c
lgg	9b2aa87e-71f7-4d07-a6da-c744670719ba	d58b535a-6c95-43bb-ad88-0600e6447537
lgg	f2b9bb6e-ee21-4022-a04e-72d2292c3ea9	62088274-a45b-4616-b086-b0ddd64895f0
lgg	d72fccd6-9970-4376-9971-6bef0169e49c	4bd8ebc1-6f6e-44a2-8544-106901a7bae5
lgg	b3d8c7fc-d6ab-4d03-9ff1-854778f611f3	b7cd3b44-ef6a-4207-a44f-14f5b3b56ed4
lgg	1533605c-2ea6-49a4-a8e6-340bc4a588a8	cf2a1b98-5693-4c04-9167-f85e69a88a4a
lgg	5b5287e3-66b2-4698-ba17-3b3d088dc0cc	5017c115-39b8-4c5c-8be6-2cb298d7c641
lgg	968e0827-6899-4cea-9b65-774da5f95603	2d42dd0e-be3a-46ae-a635-c6f9c52f9fa2
lgg	ab346a4c-c991-4afa-85ca-30c7f3a16f6e	1f54d21e-752f-496d-8453-4b9b8738cbce
lgg	175ea6b7-ff2c-494f-8e80-9a950952c330	70939245-41e0-4845-a473-5fef719b9828
lgg	7a2a47ec-629c-4e18-b94b-e5706694becc	3d58ded1-b7cf-420c-ba59-5b424683f0df
lgg	db680e1f-9e84-4761-a9b1-ba4852b3abd5	3c6dc0eb-e94b-4293-b665-f3cba04fc8de
lgg	88485a79-5380-48c6-b4ff-8d3dabe9fd7c	215e117c-4d76-463c-8f8a-fd6a28d23929
lgg	09be6996-67cc-4d6d-83e3-5e14e86c292c	106709ec-72df-44f0-8c71-87b7c755f8f0
lgg	6e34370c-2a0c-40d5-9de8-828d2fa94259	debe24c5-e4df-4e80-82f6-8f40395aa9e6
lgg	11345258-8fd0-4a94-95e5-8e5d3c9904b2	c81d4681-c02f-4b33-abe0-b6ad7d61194d
lgg	d2fff1b9-a654-4599-9082-347a38037c16	b342e980-8383-4f1b-bf57-4098c37a536c
lgg	0a409fa7-5ec9-4a80-9d22-1ee3c6b6c250	2cf49bac-dea1-45ff-9e1d-09f5a2ac5215
lgg	c6375922-0d9b-48b7-92e1-3ecf7ff89d5e	27d0d3cb-16c0-4ba8-9662-95917f665004
lgg	41371f87-0860-424f-b0d7-bc8b5ee72484	ddfd76dc-15d6-4efc-85ea-31674161ebf3
lgg	a64172f1-080a-472b-aaca-569b2a6ea016	bc66f21c-7ae6-4312-b6c1-ea3e19f90485
lgg	99a855b7-0733-49c9-bfa2-5cc8de04967c	e1758d75-b2a0-4386-bd72-6b2421d4da6b
lgg	7610ea38-1a0a-4fea-b7bd-55dae78af243	41456932-436e-4cdb-bfe8-97d089656786
lgg	82ed5f8b-6c1d-4572-a1fe-4610793a99e8	ffcec8e5-9fd3-4b42-a7cb-74761f713cf4
lgg	f87034f5-44d7-46c8-a6cb-7621e00c79db	02194c0c-e2c1-4ea7-994a-07b61b2575e2
lgg	f4e82130-5315-4fc2-8632-8307ec022f13	834e560a-a506-456d-baf2-a206ca058153
lgg	b5541478-7735-437d-aa5b-869eac78b7b8	e00a9855-c15e-46ef-988f-25ca64ec4717
lgg	30b2fd02-4407-4374-b2ff-131efd1bdaf3	0df37550-9421-4571-9844-51b457d7cb2b
lgg	ccc8158b-376a-49d7-a0da-72adbc094eae	1b77d1e8-0a02-41de-a408-dcf33a43407a
lgg	26e0384c-2487-487b-96a1-d20af6ce07d5	9e621541-d603-4d2d-b86e-2834d3b9f9a5
lgg	f98d8131-272e-4a36-bc22-7fb689943f85	975e17c2-b93c-4d45-8a85-786f365e4a93
lgg	e2f08551-d964-4a13-973c-edbf76860efb	bbfb5399-8d43-4b75-bf90-23ec142697d7
lgg	3c5af2e9-26f7-45a3-bc2a-0fe91bc6f92f	a0b7c7c8-a6f2-41ba-9e61-9b7f8fbbbe1f
lgg	ade6b50e-b751-4400-8464-65db01beb783	cf29547a-305b-4e6e-8342-36aac0850065
lgg	d0b6a858-3376-4082-9e37-623275ea5839	92ebe72e-508d-4547-b14b-b8e02e6233ca
lgg	e1aa6445-b3fe-456f-b650-819a9f12c910	400b2fa3-baf7-4baa-99b4-88b9f25b5049
lgg	809dd983-95bc-4b39-8a7e-df20d3e27943	2c03e8b9-8856-43a7-853d-5ec51a6e5330
lgg	fd71951d-3499-46c5-8e70-8d99cc2c5a0b	1c095c4a-df97-402e-902c-fc83bcf8ef88
lgg	cf910f4c-d0e8-4496-9fe8-df4a47cfcde0	e30f1994-3622-43d0-bec2-6d7e2d9881d2
lgg	0f355370-04d9-45e9-b98a-37194266640d	5a769292-c3ce-4e18-b821-2bfe0e24978c
lgg	719e7242-82d3-4a9f-8696-1de39087faa9	887def39-e212-490d-8849-2bc932fceff0
lgg	bab31453-67dd-4e27-941c-0b044e585ca2	292cf158-dd47-44a1-912b-73626095a0f7
lgg	22da5bf0-25e0-4f9f-9545-40796c180309	5119aceb-ad95-4904-b6c0-a0a4b42c17d0
lgg	02c25e33-e1c3-412f-829b-7bf1d2bf25ef	c2f9dff7-751b-4704-8e6e-f4f800297030
lgg	a0af4076-b326-418a-a434-43f5be8cbf0e	b9a3b647-61b3-4d98-90ca-e307ab50984a
lgg	3f109f64-2d9f-4736-9fb5-53f5083e0bc9	15a6ad18-a81c-4f5b-80ae-ef56ccf722f9
lgg	33b0672e-5502-459e-822a-bed57330a469	669605f6-39a1-4f8c-81dc-39430ff5f892
lgg	a3468eb0-1950-4586-8015-c64970257bf1	00b18ad6-ff70-41fe-8f4d-0763ac8f28b9
lgg	0901e8c1-cb3f-452e-bfdd-17136482c3fd	e3ed0c19-6acc-4be1-aae2-73fe73cc9f24
lgg	33663438-ac8f-48da-9431-3070cc14efbc	40ae8507-c08a-45d5-9bbb-65d236c82319
lgg	152b94bb-a665-4674-b446-51ec55bcf758	bfbc0d1e-2a0b-4c60-8a37-91e3ce4b79ee
lgg	f5fe056b-f691-47d4-8a22-dbac4bc19ffe	49a87025-d0a4-44b3-b6ad-563bf9651093
lgg	04d6a0d8-0ac0-4737-b454-78def57f9e0a	691d5202-90cc-4e08-83a3-0620a89d3a4b
lgg	8702b460-39a9-4a0b-9202-6f4b2e3f9189	6105c037-90f1-42d9-ac38-6e2252999a64
lgg	85b2bcec-b0e9-4833-b342-31d9ddd841b3	9f469edb-6b12-4eab-bd6f-9c10034d4cb7
lgg	b2e20d88-67c2-46d7-9cce-00ed7e1c9976	7740824e-905f-47a0-b235-54561ef58ba3
lgg	3b241a9e-fa80-4eae-9af3-179c99733b87	e8d3d888-e5fc-4469-ad0b-2c1df6e04790
lgg	20e65f6e-87dc-4a4e-ba75-71511d21cbdd	b9e2f4d1-866c-4c62-a9c8-8de7eb364a6e
lgg	1b05ca61-002e-4f51-ae64-daa63e35d6a5	5eef573e-6a44-4dc7-8aa7-b136863ce910
lgg	d35466ad-16d0-4637-adf9-1a3cf4fc5df2	442df188-b678-45bb-bd9d-7071ed8aaa5a
lgg	0289499b-cb7b-4d55-8d40-4ce7f8da0dee	0536f465-1650-4411-823c-c660bc7f3adc
lgg	f70a9a54-cd7f-442c-9cb8-82947f5788fe	b435e88b-f105-4c65-b725-126e5a299113
lgg	ee56c97e-2a42-4221-8b84-50c9c9367b8d	ea7f3ed6-e44b-49a1-8b5c-ce35539e7bdf
lgg	e4acadc5-78d8-48bf-8b97-6442f6d1c876	ba62b5eb-e169-4b41-b949-e004d66e98a1
lgg	2b6b4f2c-3a28-4668-819e-01ced4d98413	904371b0-1e2c-4cd7-a69d-29ae8c5fec8b
lgg	248174aa-d193-4645-aa80-f7d974e13aa0	f2d3fea5-0d20-42d3-b918-adad715be4ee
lgg	789498f7-544f-467b-bb94-4ed91c78f25f	5e0748f1-990b-43a9-9ff1-6a667cc228a8
lgg	3ab4c97e-9796-46fa-b7ea-5c1117cfd22b	1b43ff0c-cf13-4620-b5c7-7abd9129612f
lgg	38f7cb2d-f392-4928-b462-8735545b4aa4	5af8ada5-86b5-4832-8a8e-e975ecca5515
lgg	6f249807-afbb-477f-a990-50b282dc9c55	6fab9c30-354b-4f99-9b60-6823c12b9b0a
lgg	1a045c86-f42d-48df-9f00-b26df2863c32	84ae73e4-3b39-4444-9bfb-3fc6057eab32
lgg	594f5194-a7bb-4c05-a0b6-caa5c95d4dda	7e41baba-7ef6-4030-b595-d95cd96336b5
lgg	ec14abc5-3f04-4c60-a032-3b51cd141398	23c335f6-5749-4443-8ae8-61cccbb137cb
lgg	1e8ada0d-486f-440e-b352-2f708d2abc9a	62ec50e7-636e-46c6-afed-66bf217b59c1
lgg	ab993b64-b2cd-4275-9099-8728f32cd423	9b288f0e-5155-4736-bc22-e0e801d8b738
lgg	1829b76a-1b5e-491f-9371-14efdae45233	6957d45e-7ccb-457d-800d-c2a2037f4f01
lgg	c0a48924-81cf-454c-b828-052c5d5923d3	4250ac3c-c8b0-46ce-b9c8-7963bc386041
lgg	ba2d84a3-e1f4-496e-97e4-acd797a4ab64	e661e157-c6bc-4024-9905-97954759aad6
lgg	01d74497-4980-4665-9d3e-fce428c7354d	648252da-dd86-48d1-ae75-4257e3142b0b
lgg	dc474ca4-497c-4c6b-b822-8f96ce97e5c5	fb3884df-3680-4c5b-8092-981007aeba03
lgg	227537b1-8db1-4506-862e-625854b47764	3ac41cc6-5dfb-40a1-bd13-5dc7ca2bb6f3
lgg	5ad5eed1-cee6-4312-8cf6-9f693b946b27	82ff7a48-ea97-476e-9f4e-aacdeb6659bd
lgg	bf89b87e-6b1c-4a7a-9b11-7f4c3e539529	fcd9e1c4-bddb-4856-844c-03df48fba499
lgg	e47b89d0-4e21-4a8d-b5e4-a52fbb1f7083	6a0b306b-f73d-45b2-93a6-b9bd625644a3
lgg	77363595-19f1-4b34-9966-fcf0a75615d5	d13ac936-87a9-4164-bdab-02ccf3908cfe
lgg	6726d147-0c48-45bf-b4c1-e21b7c062f19	c40ab957-fe46-43b1-992d-b4e2040a3f57
lgg	3caabdca-830b-4b41-8763-1e1dfbbc8fdd	bc3b4816-df1d-44ed-a8c6-f32c8e011a1f
lgg	bffaacbd-6b33-424f-9a12-30797e924265	4839a058-fbca-44c7-bd61-81943b4d45d5
lgg	9e9fa149-6fe3-4d12-b68e-c78fccd6d3a0	335bc811-8bdc-4f66-bdd0-703b7cc7464b
lgg	4b94670d-9ff0-41f4-a964-422e9c006a3f	42251e02-b687-4bf1-a1b6-e3dd978542e4
lgg	e736db75-7084-4bae-9c9d-28660448de4b	145f87a3-5e86-4a87-8e49-b166a2271d02
lgg	8a03c8c9-4cb8-4fad-98c2-8bd7442eea52	6a3e577a-4e07-4468-857a-79edbe6833cd
lgg	bffef162-505a-45b1-bbbf-54ec7848572b	029b33b1-7ea9-4b77-a615-7eb0e3ebd5e7
lgg	fa433b22-f74b-4e5a-b15e-e19b13ac53f1	36cf458b-3c8e-48e7-92ab-aea1c698e417
lgg	379624ed-3584-48af-a1af-b5d308dfc063	84569c1a-6baa-4380-ae3c-707df1be4618
lgg	1381e572-9265-4482-896d-38499f01240b	9922de10-9280-44c0-b86f-6d1ca7e55bf2
lgg	0852d555-703a-4959-a8d6-ae660025d171	ca427acb-034e-42e2-961a-b9d5dc30b741
lgg	90b1c500-d68e-4517-8054-4e7ebd609ecb	df78e63d-4387-4177-b24f-f0e2c6c7ac32
lgg	5745596e-e7fc-40d8-b959-5bab93734b6d	4289a50b-c6be-495e-9826-53aeb67b6a22
lgg	85c51332-2b9f-4b14-920b-071179588696	01c4ca12-ac08-41dd-9e4f-bfb0971688a2
lgg	1c632165-f327-4309-8b83-1abbb414fefa	b027ab77-70eb-4877-91a3-702064d9cc8b
lgg	160668a8-ca43-40d5-a1d3-1146fc2a5b20	58c82c76-9198-4c95-80f8-c043d1cea5eb
lgg	7bad33c6-aa7b-4ead-9573-8d79b4e97ccf	9d93834a-3bf0-41fd-8c74-5ac49a6e78cd
lgg	5390f57b-7233-4fe3-8f62-0f09338b115a	878ced76-3144-4141-896f-50e3e863df36
lgg	f365e603-fe09-4e2e-831e-dcd2a9d49cf7	288f6c7e-d96f-4be1-8312-77c67f75c467
lgg	8533945a-98d7-4987-bb34-5a4bf9babeb0	c45e02e5-7e3c-4f36-8b8d-f54617e8a436
lgg	f02587c2-a291-456b-9ece-7b81019585ae	4797c600-f024-42fe-b287-d919b24dcb79
lgg	f72e5500-b35f-4a14-89da-637f7fbebba1	b6951c37-377e-49b9-862c-968082e8682f
lgg	44cffb94-0230-4107-ae99-870e925d900b	ad80a042-c4b4-445c-9678-1c2614422684
lgg	d35b0cdd-7f46-4696-9225-c8b9c664959e	cb598780-9e42-4167-b487-eec90ad4f36f
lgg	5ff20820-5bb9-425c-8778-55651b26f503	fdff46a7-f92a-45cf-8756-6c73a406c923
lgg	03c80359-2184-4533-9ab1-1186165c687b	491ea65b-86c8-4686-99cf-f09505e20183
lgg	96ba7a6f-0db8-4c3e-94f5-fe2f7f75209e	b19dcbc2-b0d4-4759-9213-1a5b99df7e76
lgg	2b010945-a102-43df-b1ce-f74114239751	81622da8-9f36-4ea3-b223-d831d8c10f87
lgg	9b749117-09aa-4f84-8722-f17a7f5adb2e	d766c3af-f0b3-4791-a754-d6546d370f8f
lgg	67638f2d-acb0-4d98-aaa4-ed11623a65e8	f18dab99-26b0-4727-89a9-7f16bd382356
lgg	51a0bd59-99a1-4e97-9b70-f1ac01b1ccbc	b2b57e93-2722-4546-9a0b-20155b86edef
lgg	7f0c8331-9de9-453e-84e3-5c9cfc5cfab3	3f6ffb08-32a9-4555-bfd1-243b7f526105
lgg	89374687-d15d-480e-894a-61b2911aebc0	0b54cda4-7568-481e-b0c6-2c5c6de0026c
lgg	8fee947b-2cb9-4ddf-99d1-d356ec22942f	bc6fbb3c-870d-40b5-983b-7c88705e020d
lgg	f7dbc5d7-a86a-4fb9-96a9-216e4000befc	58de25d5-8a32-4412-866b-acac2e321bfa
lgg	ea1c8f2f-c629-4ec7-9934-e4b85af5823f	6a8241a8-d9ee-414b-89fd-4c3b9f181cc7
lgg	f23db39b-3844-437b-81c2-866178a1ec49	5469c0e8-0c58-4870-b897-8fa0704599a7
lgg	14555680-2bdd-4a9d-bbb5-f3b1fe73b82c	5ea230a6-77aa-4aa5-867c-09651d481d8b
lgg	c9a1d873-c351-421a-9566-28cc94d6ef03	6355cade-7b3a-43a8-9f1f-8e7bc45755a8
lgg	45d2a94b-f676-419c-b8f2-40885d424c48	ae081e4a-efa9-4b52-b15e-29085c0612d3
lgg	9e4f55a7-be24-451c-a189-a6571df8c6d5	5de6fd84-ed02-4c27-9947-db57f05faf6d
lgg	8df817c2-d2a9-4425-aef4-7b0f3234ec08	94b95c07-5f70-4a1b-b40f-dc13f6a160d5
lgg	ed537b7c-dcab-4eb2-a4dc-c638c34a9cb4	72aa812d-5daa-4bd7-9028-ec541b1f25bd
lgg	cc0d3a9e-b034-4a83-abfc-f79e43a72139	d81b9957-8c82-4006-b111-449fa9fb95ed
lgg	385c29bc-c791-4ac9-8b02-c882779f5a88	b297c4dc-ec58-4392-908a-586e81d57ef0
lgg	102af7ee-dd78-45fb-b883-964d4c0fa0be	3b19b5d1-13af-4669-a082-1bd546048185
lgg	32873f10-095c-4455-b6fa-14d3558085c1	96d9249e-501c-49e0-9559-01da978a9ca6
lgg	754a7393-1087-4861-af7e-449ba054ce24	fc3b7596-f515-446f-81db-fed0154ca2c5
lgg	355f4d87-0674-4846-a464-9d6834eb12fa	1e713e76-064d-46dc-a53c-20a17eb68341
lgg	1ef49569-72ca-4999-b82d-b9606860c594	952dfd5d-e65a-4307-b6a9-2ed2b0d2d9ce
brca	df9defa6-3e6e-4772-91ee-34081db7cc68	298a1710-deb4-4064-a0f2-da32d43aa217
brca	c4ecb671-58ed-48f6-ae57-87e00cc7309b	dd67408e-46ba-4573-9415-d4814e9f84de
brca	dc89f4b7-c70a-48ba-9b35-d07e1821f391	dd0f8e5a-383d-4f03-bb71-0e115d4e442c
brca	b53a2d96-0226-46ba-8534-23cda572bbef	f3ba71f9-25f3-4784-bf2d-3aa522a0cba8
brca	1757c8e6-cb5f-4a9e-a773-42a4e84abf8a	6cb6f179-defd-4661-af0a-c353b74c0c49
brca	c7694322-3851-4082-bb15-9fec90d8f5bb	3558dec7-eae3-4a41-a217-266c6a4535fb
brca	5c003aa8-6d31-4f21-b762-4ea360182f3a	f3cb557d-23e4-4fd1-81ca-db1a3f56d56e
brca	1763262a-1ceb-4ed5-a589-36968e96b1e1	790ff5db-b7f3-4946-aaed-305f66b1dd6a
brca	0d772ba4-938f-48f3-9c78-f4816ec360d3	ab89bb2e-da84-4116-a8cd-49aad7bbfd4d
brca	8a209c68-bef9-4191-b6ec-7a1a9258b3bd	a855c228-a263-44df-87a0-cbc32187e3f5
brca	1ebb2e4d-c848-40f0-9b1f-7f27c0603371	28e9048a-e540-42de-a1f4-4ef894fccc4c
brca	5f26a8a9-f678-4a00-ab2e-55127476c538	2c86c3ea-d926-4d39-a5ae-39ece4774287
brca	d0e6ec46-3ba5-4af6-8cde-542b5ad79913	a9b7d7fe-be31-4f71-afee-c1bfdf511888
brca	9afbdb4d-0d7c-4372-b004-68c09772767c	d9a1c06f-7b50-46b0-878e-89e8c31863ae
brca	0fea3d46-4e41-4741-ad35-a5386d58fb16	f55dd73d-8c36-440b-84e5-9aae53107775
brca	a35f1718-5c12-458d-987f-d5575787d158	2cb8c866-9296-4c70-a3ea-f9a9b707895c
brca	0fe27bb8-db09-4d2d-8709-12727fed561a	c0427237-b476-4af4-b664-7bd479922ea5
brca	a0f45dee-4e23-45d1-a86f-82a59a9adfe9	4dfc233b-ed03-4825-8089-e04cdee99996
brca	464501e0-9dfc-43d4-b757-f5137b3c4418	cc510968-fe52-4109-a79f-74f216b48c78
brca	2553d7b8-865e-443b-afeb-5b902309e610	fa4e082a-d213-412e-8d91-842a6f4bef12
brca	002ab6fc-4846-41a0-8cf5-3109b2732799	24334ac1-28a3-4b61-b590-3f51e375b247
brca	ed3bd954-76a4-4b85-8950-ae23cbd57f9e	f947d67f-4aa2-4eb9-977e-21a5ae563613
brca	637160f2-ca4a-40f3-8bba-b25a4676be4b	e7a00d67-2c26-4d1f-bd17-35f659e88bc1
brca	6f032bc9-cb50-42e2-a137-98ab4dca1a9b	959ff069-8a49-4c9b-85c2-5291cac0acff
brca	def974bb-4832-4cb5-b63e-b97efa2fb346	0bc5744c-5fa3-45bb-87d0-70a02068b392
brca	c1d48c92-773a-4338-bf29-01a22f25f11a	6f0fd68f-ed6a-4c9e-be02-c97ba4950f76
brca	098029d4-2870-4d4b-8946-83ffe1d91ebe	b205c89f-af62-4186-acad-ed23d243fa98
brca	1b59b29a-b85c-4622-9d88-0cc7458388ec	96b9c7db-1be1-4b60-b47c-26b654c3d64c
brca	a3565702-60cc-456f-94a8-ecf117727f65	1783cac1-253a-40af-a9ac-48dfb20e1ab8
brca	151dd178-abc3-4dfd-b67f-8a7ef6fdd26a	c836951b-3ffb-4e20-8504-0eccb7d50dd4
brca	eaa55d4f-c46c-4548-85a4-50347da4c4d7	e0b1bcd2-1139-44b9-98b3-67bcf92bcc39
brca	4ae3f793-1996-4daa-ac5e-cbbe35a97022	0130d616-885e-4a6c-9d03-2f17dd692a05
brca	61116646-9b77-4089-b133-cdc47fee79f0	aaea5f9c-b35b-47f8-93cb-bdc7b81844ff
brca	d20ada4b-19e5-49ac-b1f5-bc459048433f	ccb22ecc-6e18-44b8-ad48-6ab51314b16e
brca	e18b12ed-0d22-4896-aaa2-ccc3aa9e7253	303a1d77-a37a-4966-a4a4-9981d99ba1b4
brca	a6981518-8dc1-49ef-846b-7549041f5313	36220587-1c1c-4f92-b177-3b2155e7e273
brca	86d2c628-71a5-4f6d-a3db-66b81747756a	623befd6-0ca4-4a6c-9cf5-d9385c3b718f
brca	1ffe0391-677b-4e44-8b92-160638e4c508	a851ca14-7bbf-455b-a054-ec03979a4247
brca	8ededc6f-0a8d-4146-bab3-116f17664bd7	a8b1f6e7-2bcf-460d-b1c6-1792a9801119
brca	24a28328-4e9b-4eee-a725-2c91431dec17	db8d38ab-cc61-49ee-863d-40060112f2af
brca	8ca33917-849e-4e08-9e9b-c9438e025bd5	ddcbdac6-9e43-4146-a611-d033125eba14
brca	84fbbaca-33fb-4997-87c5-a6d06358a453	4229e432-6ac5-49d2-b58a-e8713ddb79bd
brca	b851417e-f038-4cbd-81ee-b9607534b8d9	fe15c48b-116d-461e-9b40-68514730fd18
brca	80b3e52f-58b0-4e5c-ba3f-a45d2b7b3827	86b7b206-8e69-432d-acc9-bccce710955e
brca	15f8f9eb-b39f-4eb9-85cf-239ca19c0e4d	9c55032f-4db7-4026-ae83-8d060dd8e3fe
brca	0adb3052-f0e8-4eac-967d-daa7b8ac9cb3	996bd3f0-d767-4eff-9c82-99fcb5a3006a
brca	15f05ea4-6a16-49f2-97bd-240be29a96c2	42f6f503-4cf6-4a8e-b5fe-b44bccf6b38b
brca	96152d14-2953-4c4c-a66e-48797c485b3b	00b11ca8-8540-4a3d-b602-ec754b00230b
brca	9c9b710a-bab8-466b-9d1a-9aaabfcf7193	c1442467-d618-435f-8792-b1a18f696f1a
brca	20e78b3d-54eb-4d09-8c92-49668bf1264e	c2a742fe-3e8b-4210-85a6-7191a1123609
brca	1c632589-64e3-4763-8ce9-5084a92b3db5	dbb2da92-99dd-400c-bc05-e87d7273656c
brca	5ab8bc5d-fb9a-45d3-a21a-a2a53d5ed467	5ea18514-51ad-4844-abea-15e82f0b10c9
brca	88d3e863-4158-41ff-a64c-3615cebb397e	2e32f31f-9817-4935-b259-96c59936ee33
brca	b6011dfe-6286-4679-8b0e-239b4ed66a9d	b956df1b-bc77-4bdb-a5bd-5dda7b4c8da7
brca	596c40a8-a6da-4a98-a063-2c5a76ce3c2a	05135396-df5c-49db-b34e-f4add5b65a2b
brca	2a1867d8-674b-4a1c-a30c-8538b817328d	f39edd06-1016-4e8e-a42e-12f7e699ddc5
brca	ee1c3a96-27d2-4d49-868a-478cfb6e64cb	03c143e0-d8a1-4d60-a4a3-df0501fc6b6e
brca	6e73f87e-9cfc-4856-b77b-61a3f35f2417	2399caeb-ead2-4003-af38-809db4ac2e2b
brca	5e444da3-7cd3-45b0-9e6f-8ffa4c5b7d77	332148f5-f070-4c20-8eb1-4d8c0673aa52
brca	8044c49c-05e2-49e9-82b1-fcd20983189f	316e021c-5175-4ab3-bdb6-2bf9683f657a
brca	e917b92d-5de8-48cc-a592-eaa5ea9f9e81	eff2360e-399a-4167-ab2b-798e27bef739
brca	4b63f830-6dbd-4d9b-b438-596891482ddc	c25898b4-eb33-42f4-bf3f-bf532a929e7d
brca	61f4be23-bc97-4105-87b0-62af490c8712	caa9b533-24b4-4ecd-9159-c165de049f6a
brca	4932733f-3df4-4079-b8c3-142b85cbd3ea	3e9f93c0-aa79-4b4c-bd6c-b3325912362a
brca	dd63e4c9-f72d-407d-af5c-86b9879f6fb1	14b95463-2108-4921-afc2-e29eef52b18f
brca	c2ee84b9-4d2a-49cd-8889-6af5dffa21c7	f02931f8-d72a-481d-b532-8b141dab115f
brca	1593c298-8f81-4741-9fef-8b170047df36	03ab1e9f-4918-404d-b178-3a4fd929c5e8
brca	fa176e44-3230-406e-882c-84e27bb30bd0	24e39609-9645-43e5-960b-db5446eaea65
brca	467598a3-c7ae-4fad-b87c-b177a8c23566	5b9a5cd2-5ec8-48a0-b9f2-da9bede0b089
brca	ba98150a-7e2d-4bc0-a9db-2ec11acbbba7	4d26dada-5eb7-4d4e-8eb8-f5465c5c3428
brca	0aa1751e-1661-4b8b-9e5a-cc7edf6f8a8c	3b7b9c1e-a84c-47ed-983c-9e4b00cbf01a
brca	85e776a5-43f5-4e7d-b675-c998791c413c	8cf8b620-7ab6-4b6e-84bc-ff5a83f381fa
brca	8fe05303-7df7-48a3-862c-e17b39a670c2	67c5f371-3fa9-47c5-8b15-c2dd9acc8519
brca	b7021d28-750f-49cf-a536-85b6775a52bd	1549dc64-3dab-43fc-96e9-b07d520957e1
brca	2e8a456f-f642-4e80-bc04-ff1a2e79ef14	0ec70e40-07df-461d-8ff9-351240a0d454
brca	b3eecaad-7e54-4a62-9e7e-04428dd451af	659b0170-e914-45ff-aa55-fcb8d3dc7b8a
brca	8544edbf-4e3d-495f-ae8f-c2605416304d	dcd5e079-813a-4c1a-b320-0931468d2bbc
brca	39406b56-de69-41a5-83ba-782a04c90a14	17ca61a2-607a-45ff-88fa-ef72e80bf891
brca	b25bc77d-cf07-4421-ab44-95e03b7fb71d	786e8dbe-442e-4551-87b3-b4c333b04dd4
brca	70368b59-7d40-4e1a-b4e9-33cbae09fddd	8577ffcb-242e-40e2-98d4-2831d952be34
brca	da19af6c-eaf0-4419-be87-502ae5b615e8	5a17dcd9-5ced-4a69-8069-23c7fd0649d1
brca	7a765ef0-7b97-4048-a8fe-aec3deba9f05	8c7e74e0-71ef-49b8-9217-94b8ef740ef9
brca	ebbb3f4e-469a-4f3b-b061-b70b5a105b06	d7808cbc-4b8c-467b-b2c3-f48d05b9ecab
brca	7dcd6e14-a7a0-4bbd-83ce-9d3ffa69ef3c	13b860c3-8048-4dc9-9eb0-7480bc660837
brca	82fa055a-54df-4e6f-b4cc-5d27106ccabf	0772cdbe-8b0d-452b-8df1-bd70d1306363
brca	77557177-044b-4d72-b74b-54aefe94c033	3efa245d-177d-4ef9-94f7-f554c54e345e
brca	227eda0a-bd27-43e0-80f1-79db7a6f3eb5	0685edd2-ce1c-4e0e-8dda-393139af4223
brca	157a97b8-4019-49cc-855c-6c50c56f1584	cc0902fd-a2fc-4327-929e-d4219e32e1d7
brca	edac8f6a-6cbe-4341-856a-33efa4763267	03565036-b6d3-432f-8d9a-7099818e0788
brca	ca199fcb-c884-4d0e-a72f-caae1d4f2dfd	9495f029-9882-4c9b-a557-b3aec9e91698
brca	50462681-d1c3-4ff0-b2fe-fe2f875edf43	1f601832-eee3-48fb-acf5-80c4a454f26e
brca	d7b18e4e-a274-4f2c-82ca-c8d212a4ea1f	95873e61-afdb-496c-9f77-3f9beb008cda
brca	4fab1de3-7fca-47d3-b718-9de857f87395	2dc1cec9-925a-417f-9e21-3c2143e711b4
brca	04ed48dc-016c-47b2-ba41-2a7ab5d5f4cd	d9fd2724-7db0-4af3-ac14-217bdfa5203f
brca	50e6e8c9-79c7-4077-b5bf-15e1d54612a8	e36e985d-2c44-4e14-854a-7dbca4bb0304
brca	1353dbd5-35ac-427e-bf0a-f545c3a91027	a78b04b4-2380-4803-963e-e4e633cd69ab
brca	e7cea540-0aad-42eb-9700-93e4085d5def	1c3610f7-e0aa-48d7-9a27-0dbaf6e244f9
brca	3240db39-fd37-4dfd-b48a-6ec51ef79993	b4e4fea2-b802-4a86-923e-3fcbd3c708fe
brca	bfcc443e-c651-4605-8fdd-c773bae6cffb	dcfd0b1d-5707-44a6-b225-5e8f7cea5ca1
brca	63281042-4a40-431c-816e-add3161be54a	dbf6f981-15cc-40ad-91ac-a66360405fbd
brca	1a65c50f-50b2-43af-b9b4-5fe1ad832b5e	1026e0bf-5640-4fa5-b65f-4f11e8e76b18
brca	551c7fc8-ef77-48f6-aefe-86cc3fd41588	35ca5e2a-861a-4dd2-a4ce-d294cf080da3
brca	6ca933ac-dfd3-434e-bcdd-145106403998	da286247-e8bb-4941-a2af-2453fe61cd02
brca	3cda448c-340a-4970-af0f-a9c4b21d57fe	cd781589-3820-45a2-906b-8d60cd02f3ef
brca	19c40028-79c0-4269-989f-13a934134d3b	9e894662-b718-40f8-8899-b5e036cfbd76
brca	751276e8-1fb6-46f5-9178-3521f61b43f2	be9bf36a-12e1-4386-addf-1686dc8b49de
brca	ea39e30d-489d-42c6-bb5b-d1e9c30fd79f	3e25056d-d137-49f5-abaa-f68509426600
brca	d14cf198-62fd-4787-9641-0b77d0c1ea99	566792ae-f853-4a47-856d-f02cdcfcb18a
brca	4777363b-e5ac-46f5-b5c1-7288ec222fa1	478eb8aa-50b8-4ce5-98e4-d518ede4b174
brca	3f432e83-f672-48c1-ad69-69e202dc4ee4	7455d832-ad66-40df-85d7-3a7051c4498d
brca	61580f5a-5938-437d-910b-04541720bc31	f51af6db-2655-47fb-9ffc-83a503a728ea
brca	cf0d5726-3e6b-4279-9420-2f13426a295b	eadb0562-2165-4adb-ad58-018e73f82780
brca	14502ddf-7933-4be1-9a9b-32fd132f328e	d8d7a6c2-6427-4f47-968c-6c3affba4617
brca	bf69c44f-67f3-47d6-87e8-16d130937994	0b172e29-6166-4863-803d-a0a010887c11
brca	af2e1579-83d5-4227-a6d4-d630880fbd2c	ac68d219-5670-4ddd-8df6-8aa7ad59e5c7
brca	d268703c-2e6d-4491-83a5-7bdc244618ba	88cd6ccc-70f7-436e-a99c-039b9d31e335
brca	7de0e920-e411-4994-a6d8-460cfcef9bdd	67c5f371-3fa9-47c5-8b15-c2dd9acc8519
brca	a8b83595-1c5d-4c0f-8f73-ea4eaa65bba3	0e1d0d46-7a7b-4538-95dd-b9fc20a15aec
brca	b6cf5f1d-a96a-45f2-bd2f-a71b5c9cbca1	8f34cb4c-5798-47a0-89a1-f0ee26a8ae93
brca	3d2a9024-b722-4092-989e-bbc1d1332be9	3b7b9c1e-a84c-47ed-983c-9e4b00cbf01a
brca	ff617209-ac32-4068-a9c6-2ef1ef8d7cf9	afb9418e-91eb-4db1-aacf-12bd946c9ba0
brca	127acbd7-dc4f-4e0a-bf0b-27252ebe8325	0930e97a-72ea-4bd5-b2f0-50c76af695f3
brca	c5d898e7-3160-4742-b401-0bb6c04e2289	9646160a-f1f9-437b-8c7d-efb0b57bfb97
brca	ca124a1e-7752-4a17-830d-6053d36b0f96	a6502f17-6bee-4d5a-8520-06364593d39c
brca	92060de1-4cde-425a-8078-68b59d119dcb	3c08aabd-d5b5-4bbe-857c-38a7527b2163
brca	ad4c031c-2b9a-4bf9-9447-81f4f29d3f92	328dfcb0-b5ae-43f2-bc87-dad0ab3df9e7
brca	b16f39f5-6263-45c8-986f-4543d2f84448	557cb0a3-6f1b-4faf-8296-0a15c24158f9
brca	2d2358aa-e62e-4d38-bcb3-94faac6ad47b	2d29a4ac-98e7-4663-9dd6-5681bc32ac2e
brca	b6180dc7-65b1-4138-b9d0-7ad119eeb1ba	011b9b2d-ebe5-42bf-9662-d922faccc7a1
brca	b290f950-b4a9-49e2-ac10-8f8d1aeb597a	f130f376-5801-40f9-975d-a7e2f7b5670d
brca	86870099-ac48-45c6-84ed-681458c0763f	f954de05-1b44-4087-8933-6cc72d81028d
brca	55845901-d63c-4fc6-852c-97e67d765044	f2da1d3f-f226-4c99-a97e-9b26f67d7a5d
brca	bfa0a915-d2de-4cba-96de-9fd481916339	66af34ea-f471-4092-aff6-9ac9a5b75b11
brca	22076c25-a77b-439e-b161-af000104d2bf	ebc460c2-df88-4dc0-a2c0-aca8072b75ad
brca	83f39a1b-4da3-4233-9403-7632a666b6ba	92b842c5-f71b-4ef7-ba86-358d28e0966f
brca	9f55d11f-53db-408a-b9f4-3a0acb236aef	ed6cef77-1bd9-4e3b-b576-550a91e4253a
brca	1f44b1d9-8dc3-4ddb-8b05-0c2d6038d70b	e3b555aa-7f0a-49c6-9b13-182c61a144c1
brca	cf3e7395-c3a1-46b5-8ae5-e5588923fb35	70fc011c-0f22-4026-9d72-87351126203a
brca	a820b520-7e62-4a70-b55c-1db4ba986455	4cf0f639-7940-48b6-8ea1-2a3494097cdb
brca	655cb6f7-052b-4b8e-8d4b-8b27b4418845	5d688049-f271-40ef-813a-d37240ffe21c
brca	b126878a-b006-4048-bb5b-2d68396eb1b4	2c04a2f5-321e-4dea-8e00-268325da65cb
brca	06676a0c-5766-4463-978c-242ac27183b1	c85f080a-1075-41df-959f-1b514a11b3c4
brca	dc7f2ba9-4096-48c9-b8ea-eb0eb8da6a4e	aa30ac3d-4216-45dd-a314-1ae192fafcb2
brca	a794392b-e8c9-4cee-b7fa-aec3b96f6c55	f6e1ec78-5ad9-4879-9b7e-262d17b166ad
brca	70b6d09c-fc9f-4e47-93a7-457754beaafb	28911b97-42bf-4189-9961-522fc0aeebc6
brca	81d1e125-7e15-4563-87c0-b0bfa9dfcad7	95cef916-5545-455b-920c-773a54fc7676
brca	0bdcf7c7-5432-4445-ad82-77860251f8fc	6f4c8d30-47fb-47df-9eb7-4e5881e3711e
brca	13043f5e-f25c-4274-a9b0-4a763c42e294	084c6aec-94f7-4090-8f3f-59fa9e89721a
brca	b2f5a279-accc-4241-968e-476465ee3156	b58ad350-5140-4fa8-bc2c-24bca8395f3a
brca	2bf63257-413d-40c2-a9f9-1bfb8e7a2ebc	2cf68894-168b-458b-af4f-53cad72989a8
brca	4ade6634-a4b4-4f1e-9c87-ffe21b944433	1557183c-aedd-4df6-b98a-3654667f7b69
brca	da89e82a-8df8-4030-ae5e-01952a866c36	c2aeee6c-ba10-4cf9-b560-c739580f7bf3
brca	b9e1f76f-4911-46a4-9bb1-cc4339acc17e	4922cddc-575c-4b8a-8245-ce5f6876760c
brca	ed5028b2-c594-4a09-86c9-95cf6175b5b3	9e3de467-fb0d-4021-89f8-b34968a7c7bc
brca	0321d81c-7ce3-41ca-98e6-79dc5ef77dcc	99927651-34be-4795-893a-128d8a1fdb30
brca	6ba3532d-7e10-4b9f-902e-7155a9734232	96e1fc6d-693f-4f4f-b5f7-8d6e1c6c43f8
brca	8bffb0af-4313-4a15-aac9-e650f634f0ad	d6f911b5-e895-43f8-8f86-0ac2f1bc6fae
brca	0bc0f689-a86a-4de7-9d2e-5fc506ae772d	5f90d955-bbb0-4b44-a5ac-ba6fda9ca0fb
brca	6e261d64-c20a-4d81-a37e-43338123ef8c	e9f4f373-37a5-48ad-a1a0-b0d47820111a
brca	41ff802d-b976-40b0-9c1e-0e37fa54b3dd	dc696e3c-f448-468f-a576-f4429be0338a
brca	d4a3a37a-e120-4322-8a62-ab9e1f3eb58c	ac075bc0-1b59-4557-beea-541694faee03
brca	6086f8a0-ccdd-40a2-aabd-e4c42cbf26cd	67526f5a-3a30-45b2-aeab-2b21a855063e
brca	109faa31-0c64-46d0-a75b-dda6457ed662	8ace3b8c-f23e-48a9-a137-9e046bd9549b
brca	54331c00-962c-4567-b580-1eab8358fd01	b3bb8fd6-ee54-4813-b042-2bbe70115382
brca	f68bee8f-9b8a-4b60-8b03-423e678d638a	05af737d-89aa-49b6-97b2-28b8ac8bd2cf
brca	2ca699e1-7d88-4d8d-874d-a6ecec267ae4	530ad151-703d-4638-851f-0b5111ff318b
brca	a8d89107-2c99-4fa0-a640-4ee1e9d84dcf	7acf33e7-c386-45fd-8c9a-469600378687
brca	13135c3f-269e-4729-9e1e-5ecadb2d852d	97677fd7-8523-48c5-a8ce-614fd4010551
brca	fd65c23f-a026-4b5d-9ffb-1e8f8019b225	97b5f490-1cd9-4833-b903-5f4c6e45670d
brca	cb008743-3ceb-42af-82df-4a43becdf79f	295cf595-4a29-46a3-a0c5-e5f08f947031
brca	5810b3b7-cb67-4f3e-86c8-f3f706b1e65b	6cb6f179-defd-4661-af0a-c353b74c0c49
brca	cd5d64ed-e989-46ac-a029-8e797e208f7d	a6e11b30-3ae8-4dd1-b04c-a730c6a79746
brca	3f3d5b6b-008a-4ab7-9b5a-0df0a4fbb376	a272171b-44f5-47a5-89be-7520413c01ad
brca	8db5a9df-4e09-4cf1-a573-c4881a255a20	029ce650-5e5a-4100-8596-cd94300e7ef5
brca	6bf0d25c-0d41-40cf-8fb6-85132413c844	1fef9454-b3e8-4d9d-a9aa-aa1f1a32b80c
brca	fc8d69b5-1b5a-47e9-b4e7-c0ced58673c6	6fa2a667-9c36-4526-8a58-1975e863a806
brca	60fc2539-920e-40b1-a728-afac289cbd24	b094e8b2-8ece-4b36-8025-18073a8b873c
brca	fd5289b9-e6dc-45b0-b214-ccde8fa8b9e6	98e0b4de-52fc-4945-9bf5-11e29368f939
brca	3513294b-ed40-4f65-abc5-bcdc2f5b71f2	c7c34fd9-3021-45b7-b6ff-30b4196585a8
brca	aadf91c1-3c45-4af5-8576-0efee1a23e8a	f43d622f-eed5-4933-adc6-ae9ad1e33028
brca	c3cc2fe4-b6e1-4fc1-9b50-5b409958335b	ad7fcc89-82a3-48aa-8461-581c1a857677
brca	81dd2f5b-65da-48b0-9117-07b6867da8e3	01f50abf-fc15-446e-9d07-edeecc545a32
brca	ad24a55a-9797-4bb8-8443-3f33e3ba592a	3e775c99-ceda-4246-8d6f-0f58ca5097c8
brca	2d406e85-f113-4bd3-9a0a-81642cae0118	9536bec0-dae0-4d63-a1b3-956741835243
brca	118fd6e3-f82a-43ed-85f8-1f0d8a245a8d	af0acaa9-a61c-4e57-bc0d-453ad5bf193a
brca	79bb03e0-9bf3-4c81-a44e-4907542e33d5	a5b44d66-c162-46b5-9df2-86305f0385c5
brca	75a7c57a-f3e2-4edf-9ddb-c999dea2963d	dbcad60f-86c7-41e3-b0ae-baa39c9f83dd
brca	7f24d120-6f66-4588-9894-63f882932991	4bf50455-9ab7-4521-a791-089f66d3b877
brca	8becb94e-3081-4611-ac50-8a11e3b5ef34	2021ed1f-dc75-4701-b8b8-1386466e4802
brca	5a4f80c8-c493-4138-b348-9719c910111d	a32cb96a-78bf-456e-a6ab-2d47b2c67ad4
brca	7dca6ebc-753a-4560-ab06-8c0a7ddda302	1d27253f-b036-44e7-a04d-8da5bbf57419
brca	4317af0d-697d-4f63-a040-113d0c9cec6e	636b0a90-c8c2-4ad6-a77d-6cd428a826d1
brca	d0b36415-f9c6-4270-b541-58d60c3d0e46	43c0bec6-6fac-47b1-83cb-200a15a932be
brca	348c3e29-993c-44d0-8e8d-5a6382093dfb	4a16429b-884f-4c95-8683-feeedf0d6a55
brca	60e595b1-63d1-47e1-a9ce-5ee6070e1638	1402082d-25c9-4148-8a1e-f58450b706bb
brca	7e0b6bc4-9ced-4c4b-9824-e05cc7ff5813	398fb71b-ca83-44e7-bf0d-b1ca464b0283
brca	1a18f08b-a26f-4ab4-947a-4718eefb3800	dfefb76a-ec6b-4cd2-9d45-2e1e4befc7ea
brca	6dfb2b6a-b5cd-4894-b999-03a738ef3bcc	71626753-cc34-4731-abc0-ae188b0964e7
brca	29292a15-a083-4f7a-9257-49cb18ab2146	7fe4670d-4626-459d-869b-ab15f478c6a7
brca	53808b86-b32b-4eff-9140-14ea3252b189	1e68e760-a4cf-4100-bf9c-e50fa8d126f6
brca	78e6ffb1-021f-4f4c-90a9-7071ebb3669b	cdab777e-62de-4d51-92af-b6eb089c111f
brca	421ca0df-f55b-42a6-b77f-86a81c6b2462	fec0da58-1047-44d2-b6d1-c18cceed43dc
brca	caf03fc4-573b-4802-a901-7fe81ef8a1e2	97943d87-fed7-4f14-a0a7-c5bfee64c392
brca	8dbd2697-044e-4dee-8329-a64ba957e508	115bc72c-116f-40c1-be9b-e3dd7650efae
brca	882c7807-c510-40b7-9348-3fd7a7540b46	36fe6152-f61e-4948-9ccc-23ac01a9d77d
brca	68ca7bf0-9754-4d06-bb0f-5eae4a5ca695	b6b932ce-6856-4d94-9e6c-16dfbe51906f
brca	d10d6aa2-fee5-444b-8924-d5d3561eb66b	0d03055c-186b-418a-b614-e2035757bc3b
brca	bd9d4485-462e-447f-8a60-c233c6fb11e9	0adf59c6-581a-475d-a2f4-40aa40060b5b
brca	d34de0ef-4152-4d24-95ee-59794feab22b	d0b78f3f-a198-437a-ab8c-204345d3b75d
brca	597b9a88-a09c-4c41-91a9-5ca77903b8d8	08306ede-e74b-4be9-b768-7fd98647b6ac
brca	5d4935fa-d68a-456b-ab88-c78832346738	195b6731-6ae6-416e-a345-0eb8874a0ca2
brca	ca9e54fe-9b22-4d88-83f4-0af418874545	60df7543-6da5-4c75-943b-5800c1e08234
brca	dd8d9297-0a5f-48dc-8ac6-80537f5d0d1b	8f912a40-3251-4e1f-ae65-1f93d71f9881
brca	14ca7321-9387-4715-bf3e-95d1038a0457	b7f74ae1-6f58-447c-be50-a7666eb19d9a
brca	e9e862b9-0ac9-406f-8a80-62b62d63dee0	124b693c-77dc-4fa8-b703-54e8b5054a92
brca	8a3914ed-d231-4fa2-b149-628998ec1e2c	0b23b5fe-6c7e-4297-bc55-f93fcb830ac4
brca	0e5eb29f-9bf0-4de6-924c-523b36bf1a52	ec0155ab-1b14-498d-8fa9-9f63e3ccb990
brca	49f5afac-a9a4-43cf-8e85-3a762636db7d	04af44fc-c487-4005-b3cb-cb64815824a2
brca	61687484-5314-4b7f-89f0-c9c22db62ad6	59be60a3-e0f6-4d63-b98c-574ef92428c4
brca	7df52eea-68a4-4f38-af97-6c2937ee3a5e	02bbb632-0f7f-439d-b8f0-c86a06237424
brca	e95b0e90-8df9-46df-ae1b-7f3760f5e85f	6a186809-3422-41d0-83d2-867145830936
brca	8ca939d6-969f-4baf-83ed-3395a76c1633	0807435a-e75e-4e04-8e45-ed0cd49a841a
brca	885e0d64-c485-44cc-b437-d41a039a92f0	39cde586-df95-435f-b9a6-73b0c0ee5e92
brca	5b3bcb30-bb61-42af-a2d7-ed5873a5391d	718db047-9f32-48c4-98c9-515218441bca
brca	11db88ce-2708-41c1-adcc-cbb703b1e3b5	e9002f4e-ba0b-4738-9368-dd9614a5da8a
brca	fcff11f7-001b-4640-be13-30e527e4ddf4	3ea9412b-429e-4dcf-90cd-c53be06885a1
brca	7dc68d2e-5b0a-4750-8f91-778e87ce713d	27c1c094-690b-4973-8900-a797ad88f98c
brca	2bae9b42-44f7-4dd5-bc47-67d699f11978	d5d8e76e-2f2a-49bc-ba0a-d51283611b16
brca	b7cc1df9-7417-4dee-9987-1b4b2503c722	38a631a1-6875-4216-a335-ee93c90a86d6
brca	f21a5646-cd0a-498e-be8e-0df4a213ee57	9964f447-92ad-4d1e-af20-11cf84fab7b0
brca	9ab8bf2f-6c68-4545-a697-91135d01ad28	5c59028f-b8fa-4811-8314-be3eaed5f364
brca	15ec93ae-15a2-4ab8-b64c-fc064b418006	38a4e9bd-93e9-432d-a756-3b1055b823bd
brca	b735bdba-7959-47a7-ad5c-86c854fbd0e9	d7cac141-9269-4733-83ce-e1bc0b503254
brca	bc08025f-1e3f-4814-83a7-d56ed8ea516b	f5539207-6534-4edc-a5a5-7666b5d16ba4
brca	3bb4ec57-0ab0-471c-b1ff-72fb5aba4e3d	d5f2b85a-94a9-4168-bbe8-149ec71342b0
brca	59931f65-ec17-4e0c-8d67-58a44f81c83b	b97bf89a-7a85-4eef-ae7e-f787aead1f0a
brca	fcebe79d-5560-464e-8ee9-677a1d9836fd	ef1b3332-cd7f-41bb-a2d3-2538e7becc5c
brca	12516b40-b1da-4098-89ed-6bf9cc23b1a0	1285eb55-415c-494a-aa58-936f0427cdd0
brca	ce03a1b8-0064-4b13-8cdc-88836e382d9e	91a2f2af-e4b1-4a0b-ab20-6a36ce63c533
brca	c0512cba-bfe1-4d51-8fb8-262b5a38e3cf	66072c06-f251-4f0b-b6ae-12b407c52cc6
brca	2297d786-5b3f-40bd-96fa-d9263af9e7b0	9416ff9b-6f29-4554-b04d-b537a3ae3969
brca	10c9aa9e-081c-45c6-9356-e2062d3d025c	bfa3dbc0-361c-400e-8c10-0aca7049fce9
brca	afc1f310-6951-40bd-9961-04bb9037b392	495f9eda-b9be-4eef-bae1-766a4bfbd68e
brca	f2c509d8-fea8-48d6-a19e-7430e1d6d048	a45833e1-7cc9-4273-b408-620f74679a12
brca	8d1c5a60-1c7d-411c-a1fd-60a463993816	189e1f27-7738-413a-a4d4-97d41d592a13
brca	71233ecf-64f3-4803-b342-80e96c5bd3ca	36d77496-99f8-4911-ba7c-89fae32662aa
brca	f6e724e8-52e5-440d-b6ca-78c99cac6589	64f67506-f2df-4f0a-b7be-29b4949e986a
brca	382ccd19-84db-4279-82c4-d1a247a5f7dc	ea645243-df49-4466-a255-9f3d4321e357
brca	28f684d2-2913-41a9-b432-8abf64c7554a	1a18974d-967c-4727-b42e-12ae7be66589
brca	7c51b5ad-cecd-41f6-8908-5d1ca13128af	7241b3d4-31ee-4fd2-a4a5-35a9d5f37d6a
brca	fdbedcd0-d225-4f3b-9faa-4f24d627902b	853456d8-2367-404e-abc9-020fe8bbd209
brca	4a488588-db2c-4db8-a635-632b790e577e	5cbf0aea-ebb4-4005-bdd5-14ef2dc6826c
brca	3e95d819-1d9f-43f7-bcfb-88841ecac315	67c8dc41-edcb-4563-96b3-3f93f9edcbe9
brca	60909274-dd72-4df9-b78f-7c36beffa24c	d5be2ab3-f748-480d-954b-385cf01b4c81
brca	96fcbfcb-a52c-4d77-9cec-7ddeee8b39c5	c5891c7a-fd24-4891-8f51-373967e4a6dd
brca	7a7ff6a6-741e-4d02-aeb8-825201e79a57	ced2c048-b047-43ff-b0e7-cd7ad480850c
brca	3b804e00-9fc4-4337-8ba4-c0cacc6bbcc0	14d1d84e-99e1-41ad-8892-3b4da3d4f948
brca	e9de5496-4486-4ceb-b3b3-30a53b2c52f6	f2622cdb-ac92-42b3-a1ca-67e133c3dd4a
brca	2f1bc5a4-cfcb-4d95-a8b2-078797317e3f	d4a1ecdc-399c-4f82-aa7a-68a0c82ded3f
brca	66634052-6ce5-44b8-8862-89e428701f13	ba39bfbc-5cac-4f6c-b55c-4eee3466ee93
brca	eac043a4-1d85-40eb-a57c-ddc40efaef56	3ca67cd0-81da-4f68-a9fa-f1a8c013c28d
brca	72e8a921-99fe-479b-98b0-96a94c18cccb	fb3607eb-858e-4ecd-8477-95140658c6d2
brca	c8196e6f-22df-4a1d-985b-b371dc4ab0c4	a381275f-8858-4793-a8a2-0ca9db7274c8
brca	37b4883f-2ea5-4ef9-ac33-c6e1ca7a262e	5c9d8163-a68e-43ce-9cba-effb7405761e
brca	1c6ea1bf-3a53-4d2c-886e-c5dc81a44567	23c21dea-3713-408f-ba56-f7c586e9f206
brca	f228e4e2-4fc1-4011-81c9-e2e05ee6387d	98e709e7-e195-4b37-9537-f6081affb609
brca	9cf449f1-d2c9-436a-968a-6213ef14f741	c694615c-b1c6-499c-8058-995633ebf948
brca	d28cc0bc-c58f-44c6-a49b-1b6126cb29b8	cdd8c046-fd97-482a-a11f-2217b321c4d1
brca	84cb5cfb-4a0d-4bd2-a23e-64d8625aa9bc	f3a058b9-fb7f-4098-8f0e-83c2acfa1ed5
brca	9fa5ccfd-4476-4d07-9bf7-18632b284e35	4b620966-b4c7-4615-bf58-ca9d3226b9bd
brca	badb4d8b-6c3b-454a-87ac-e16a635c4e4b	a4c59287-1ad5-46a5-8040-e591e6ce064f
brca	d7cd7ac7-9edb-4df5-85e0-0058f0c2a718	d3a75976-67d3-40fa-9f6f-cf2a3d7b773c
brca	8501baec-f324-44cd-99e9-368a74bdc260	e74aea7c-ca14-49df-b5cf-dacb839ac27a
brca	26b1781c-ef5b-4ce3-b2e4-eeb2a35cb7a8	56033839-35d5-4d72-8b8c-400cb345263d
brca	186dbebc-8818-4bfe-b281-330397a5718e	327a2395-85c8-42e1-9638-8e037a1723ed
brca	2b7cee9b-2ab2-49f6-8c80-7e5ba9351a59	1174f6e4-ffbe-4e59-a000-8d861c968369
brca	8a55871d-161e-4e7e-8483-b58ccfddf7c6	78e1da41-127c-4e9c-aaaa-77a0d94c31d0
brca	b2ce284b-0360-4228-a6ea-41b59bcead32	e0b1bcd2-1139-44b9-98b3-67bcf92bcc39
brca	4f6891dc-3b2b-453f-9173-cfcfb79cee6d	5dd423e8-feaa-4568-a750-500948c41d6c
brca	56244ab6-1043-4588-8d6b-60a0e963a01b	06ef6e83-5583-45b9-a0bd-edea68943083
brca	75d424c2-6060-45a6-a4f0-0a40a68ea38b	3b963d72-ba5c-467b-83c9-fbdb462510a3
brca	bc9904a6-cebf-4ecb-873a-d2aa5f4a7927	b3354b72-2637-4edc-9a95-e55801d3ac13
brca	dbce421e-d024-4388-8265-bb18c153ac15	94b95984-b2fb-4e42-8887-45e7086c3179
brca	7f9512b8-68c2-4b13-8d84-b8afffa413ee	8183f0fb-2303-4d7b-bccd-55e5031fc7df
brca	f5d1cb3e-6590-4265-b927-c9dd68249fcc	78582fbc-dcc7-48ae-9f95-5271c9bc5b72
brca	3a5b13fa-3a6e-40d5-9303-9295bcaf3cee	d34471a1-b367-4f8a-b35a-c5901c4f5503
brca	48f9d4cd-a182-48dd-b6ac-349d1b43639f	fb356957-f620-4d99-b675-1355a1d9f932
brca	2a1b319f-2725-4d8f-a23e-4bc032e2c090	37242f5a-25ae-4b1f-9ce6-09ce1dc92539
brca	01234b07-ab4c-4399-bea8-65c44c79ac35	43029932-feb0-4658-97fa-645c1e775009
brca	52c8e04d-302f-4759-9cb6-64e72d459dd2	02bf5203-f9cd-4c5a-97b4-e5584dc22325
brca	6ea65973-ed29-4d23-8be7-bd83063598e4	38dc3e09-0b0e-4a29-b318-cc0352013dae
brca	b7fea317-d967-4004-99cf-e94d0bc71eaf	757df7b0-4774-4493-98bf-999ded9ac86e
brca	f7dd5447-a028-4a58-85dd-994b75fbf7eb	5a57dc25-d252-4b22-b192-4de630d7002f
brca	d86d4503-a3bf-4e11-a844-6132104c61dc	01eef340-598c-4205-a990-cec190ac2ca5
brca	66efb6cb-618f-4f30-835f-f50d977a7005	77e25ae8-82ec-4dea-8e62-1176f27e47ba
brca	cc37a540-b94b-4fe1-8a7c-1cc15d6c7dfe	7e9c8d3c-790c-46ad-8f31-b557b7c26f69
brca	4a0ba473-a4cf-46bb-bb3c-76491de92593	599c3701-df7a-4a75-a347-fa9b510dd242
brca	06839098-6e17-4ec6-947c-69386c5ca422	a4903de8-6cf5-4541-8ec7-065beace8b44
brca	c25ad4ac-dc05-4d5c-a8b7-708a2d1e8b13	db3e1ce8-4a05-4bfc-b5ae-13cf789369e1
brca	a113fac9-e4e5-4e2d-ab64-e8d10cc1be29	14267783-5624-4fe5-ba81-9d67f1017474
brca	1231589e-c1f7-4281-b23d-c19db1d60122	20e8106b-1290-4735-abe4-7621e08e3dc8
brca	1d40f1ad-030b-4cbf-9145-915a820658c2	3f834fa7-6d7b-4b85-98c0-5c55d55b6c95
brca	f356ae30-076f-467b-9022-d76d00b15aa0	1d75e89d-4b01-443c-be54-749c7a667bf4
brca	0d632b21-7e6c-4710-b905-ff41798a43fa	f04dca9e-409b-4300-b11d-12243e5d361d
brca	3cd9dc35-1d71-4646-904e-e90f20e82cb3	9435447e-d65f-408b-863b-6576b1d652dd
brca	4e824ef4-dfa9-4eb1-8a42-6c9d09f09265	1347c23d-8d6e-4c15-9461-640249838c96
brca	e2a7e9fe-8a0d-4284-86bb-3429b74d5aac	34ab0cb8-bf19-4cbb-b4eb-3c45ee5aa60b
brca	84f838a3-93ac-4906-8a81-5865cbbce69d	a6edb6ca-ae9f-4da7-8ebe-92d83d2987fb
brca	d133b032-2aa4-479f-a7dc-fb2ff354df15	6c0066e3-96df-4870-bcd3-98cda64082e9
brca	0c30f5b1-5ed5-48d1-b8df-df4611761dd3	3b7b9c1e-a84c-47ed-983c-9e4b00cbf01a
brca	dbe34b62-3b12-401a-9908-7ffc7d18ab41	b43e41af-1d82-4b5f-b8f1-add0510e6b86
brca	a41baf13-24b9-4f68-b35d-80423cb35c07	738e1acc-1f0c-4a96-9c8a-222727ef5af8
brca	c1dce57c-40ff-483d-bfe8-ae93b9150b71	7bcf6d42-eb8f-4aa2-825b-38671d4f9e3a
brca	e33149ad-7364-4f58-9d6f-22707511f4d3	75113445-d2d6-44a0-866c-c9175e6d214b
brca	36a6c0dc-789e-476c-aa12-367563f25638	2e8e70f2-c781-44c2-8f12-1f8c2f536aa3
brca	79e844cc-45be-4d56-ad61-9f3e59cf15b9	0491063c-14a7-4104-8002-1459126332f3
brca	40b606f0-b9f8-4bb0-84d8-bcb0d5bc6999	d7ce6b79-f7c0-481e-9dbd-6273f01c9786
brca	584ccc39-729c-462a-acc1-0788d6609cdd	c710f4ab-fbd9-42ed-95d4-4e6d51207f38
brca	fc963f91-f0bd-4602-9fb2-f7ce96e443b1	7c2a8440-0206-4039-8474-8d62f6c7de0c
brca	d9b007c3-8096-471a-ae8f-e82845463a87	747083ff-0703-431b-aad4-f2adff739516
brca	53a5b13b-bcca-4c65-88fe-9897f092773a	e6f527a2-38eb-457e-bb39-3c5b9c0bcbec
brca	d5fc9870-3521-4f81-b8ed-cf866ed58404	fc18d029-9be2-4fa0-9aef-6d647dc55f0b
brca	9e720c3d-8a1e-4edd-92b2-a56b0033b094	8c51bbcb-7c8d-47ad-9193-70ca157c6900
brca	0a071550-7337-4ddb-b264-45998e30a478	2c90d5e3-ac8c-4c86-a06f-42ccc064eb49
brca	053cfd7b-0084-4d82-8aba-7a0392d61c1f	3cb06c7a-f2a8-448b-91a8-dd201bbf2ddd
brca	9a7c4727-6ba3-48f7-8e39-a0536f004fe9	abdc76db-f85e-4337-a57e-6d098789da03
brca	eaa63924-34df-4b54-8c2a-d9511012b766	753d5d49-3b40-4737-9d4c-b1ec29cc2692
brca	e085bde5-c56a-4f75-8cb2-8621651f4845	18d35983-ea6a-4b70-a209-9bef37595956
brca	87af473b-d3e3-4d9a-99b5-291c822a3176	6412854a-f874-469e-9d1f-8bd3ae5bd41d
brca	079d974a-6a6d-4933-87a1-13e11e37320d	53886143-c1c6-40e9-88e6-e4e5e0271fc8
brca	db1e6e2d-fca5-4fd3-8957-3e48414d604d	626b4ff0-2188-4a14-aac8-6703c624917f
brca	ce68c052-b094-40bc-9fd1-02d96e1b37f1	491b6364-1223-474f-816f-e248c8c841e2
brca	2a1a3596-0cfb-4647-9751-64221ac85e63	b8aefc48-4a6e-4254-a57f-5f688399b582
brca	42e64042-19d9-4ea6-af72-966eb08d8971	ac6d3ba9-f84f-4657-aa85-4d66fb7c09da
brca	81e364f4-9a48-4e68-95a9-026af1cfe226	ad18820b-a804-49c0-ba8a-86c09fa6bce2
brca	a762bfe7-a1d2-495f-ab66-0be740b7ac1e	332423a7-8866-4ee3-b08f-3c8d7c16af80
brca	46b26380-be4c-4412-9dc2-8a1b3ca46005	75b3fe55-1a63-426e-867e-2ef52f54778d
brca	9e4ea37a-de86-46c7-a2d3-92387b7d7f43	c72cb184-462d-4009-9cdb-848782ff8a76
brca	b9316f28-2335-4055-95a7-e48d86f72dad	7eb18190-5a41-4637-9783-f81bbde499e4
brca	9dadbf6d-af8c-4ce5-b4f7-b4da35406cc3	bfd55808-dddd-44c3-97d7-41600497b992
brca	d6ee7330-3522-4d1f-b493-d36b50fb5f95	b2aac45b-2073-4c7a-adb9-769a4fdcc111
brca	eace5a4f-7edf-45ee-8816-440a678d8900	e8f3cc64-5e15-4f4d-b73e-5c9b250a664c
brca	94c6e2f2-6fd0-41ef-9869-7767defdfa09	752f4773-5a12-4485-a1f6-896e148ddf4d
brca	3faba5b4-bb41-4598-87a4-77dc20447972	31c31cce-1b4d-4f12-922f-84f389403170
brca	013b4596-dedc-49ff-bfe7-1153a32d7d3d	c2b104ee-f914-4e79-9e1b-56bf88157472
brca	2f476433-359d-4e6b-a11c-4c567156c87d	7451af3c-acc0-4d79-8429-6b8be96911d8
brca	0324c2fb-a237-42e4-b00c-c26e3f693960	3828b534-908e-4953-a3fb-07d01cf49c7d
brca	aaff09c1-7c1f-4421-af06-694d615ac72f	49717f75-0f2d-4e1c-9a12-f1cd7877b80a
brca	0b020e24-040f-436b-984d-69cff92f061f	e3c336f5-c32f-4c5d-81fb-e2408ae145b2
brca	a7b738ab-0317-43cf-ba03-5f2c644016e7	095c7985-3842-494f-b591-706ad1cd2133
brca	256e22f0-97ba-4275-9f0a-c3fae4d3d891	dddd8e2f-e540-418a-b02e-698d18a12c14
brca	47a0c666-f738-46f1-855e-132b160c76a8	53d0af48-d7ea-42c9-8695-c614b89b415b
brca	1dae2dd2-dc38-443a-a43c-fd44ce6c8608	3886b4fb-ba22-4a50-b11a-a6893951f170
brca	00ced7ca-b737-4b98-9569-4bf5d0e7e2fc	5a5f0f48-2b13-4e78-b130-901b85d9a7f3
brca	225a8ab7-48b4-4c67-b310-46346f93cc11	f0d8a1fe-e313-44f1-99cc-b965cbeeff0e
brca	092f4a98-2fd6-4036-aa2a-d006284f08b0	de646f6a-6d50-4be2-b3cd-f17554b234df
brca	f2a35fda-23d8-4bbc-aa72-0ad2359824e5	8332806e-f547-4aae-89af-6d5bec831fd2
brca	6b095830-8446-43d9-8bc7-6b6f4213cdf6	ae65baeb-6b78-492a-8c63-bb7e93e83dc2
brca	516d650e-6f9e-44b7-905e-74e3927c5d2d	d5cab7f5-e4f1-40ee-a0c8-4c8004c1c9a0
brca	f888fc09-259f-42a1-b4fe-04403fcef6f8	05506f4c-e701-4a9d-ae06-97f066aade43
brca	b7708ee9-c206-4caf-88f6-63eca6400506	72e486b8-a866-4916-b2e4-8b4bb5dcd92d
brca	4dbfa598-00c2-48c6-bbf6-67455f7b8a14	a82d0a57-4383-473d-b334-d13b278404b1
brca	5a9dc956-5df5-4591-89d2-6af27dbb4611	73ccc949-01b7-48d3-a7c4-c4bcd261672a
brca	78a1659e-3e58-4318-86fc-989f609546fe	8da3d6cf-381b-4d1b-93fa-41fd9d2b2e66
brca	fe7cbe2d-2e22-4ca4-aa8b-e1ae81d90ffe	eadf8482-e60e-4307-adb7-d5c3b9fa6cae
brca	c116f2e5-80c3-4fb7-b339-817a52801ecf	c6086936-7544-4da0-8c0c-114166848483
brca	a07c2988-4d82-4053-a945-aac19854fa7b	ec6930e5-2d83-435a-9a57-a2c5c22caf02
brca	50f82fe1-2118-4a74-8d0c-1868e28faa5c	ce9e0309-9756-42d2-ae94-d91264a79498
brca	4599858e-a084-438f-a046-8d5c6163b8c0	f9eb88f7-9293-46bf-ace4-a746e4ff80dc
brca	b7cb25e6-ec7d-49f6-a308-12b3601beb6b	57af5c72-0d60-4a6b-b1b4-ec6dab90f80f
brca	4618a702-2723-4e89-afdb-9ceaad967089	4ac693e9-10f3-46b3-9d46-df3af7b0d259
brca	74925915-0801-448a-abb3-7ccc8e8ab278	0dca98b0-f43e-45b6-9a02-00092c78678c
brca	b10fc5eb-3eee-401e-8469-419b11156f50	00a2d166-78c9-4687-a195-3d6315c27574
brca	1f4d3c70-5347-4ea4-8105-2de65c18a5d6	87e09544-eddb-473b-8617-212407ce644e
brca	af33ed9b-6709-4d35-88cf-6b5bc993ee75	3b1f7e48-216d-47de-ba79-db350f52bff0
brca	ef59992f-ef6c-4873-87c7-335c13bb78ef	045c13ef-3db7-4adf-b0a3-23338f0479f3
brca	d4fb97ed-1402-4bee-8624-ffc8dc64e65b	ab34a9a2-d72d-4106-94fb-118844b1b60b
brca	47e2477f-520d-408e-b505-3538e689d4d6	3f56d67f-5a9c-4353-9408-e7f60eb6477b
brca	7ac05e68-3e6e-40ba-a3cf-00d4b6b8eeb6	0a017f15-1c6b-45e7-8d55-e0a71df1b2e8
brca	16a8e539-2856-4f6a-bc23-bd7f11fd94dd	ba89cb4f-cd63-47b1-9550-76fdaff89f2e
brca	dd7d2b76-d3b1-409c-8e07-1039926df6fc	6b960b58-28e1-41c6-bd6e-7e669c6aa4ef
brca	3d52f17e-52ec-4f9f-adf7-80bc5c4f9cdd	8785012f-f73e-4d68-87cf-1d804af32782
brca	86c1c74a-96f1-4488-9cac-d3b5bb67cbf0	7d9d3522-ec3b-4efe-8c8e-c0e675276ef5
brca	c7b1653a-487c-435a-a308-174bce76b71c	eb2dbb4f-66b6-4525-8323-431970f7a64e
brca	446f44f9-f00f-4a79-96c4-23ebc2734165	c0892598-1f7b-4f23-9cd8-731f797753d5
brca	2b0acc47-842d-41f8-a631-3af0005c2ff0	233b02f3-c4f0-4a67-9db5-e68d5cdaccb6
brca	9250c7c8-de92-4679-bd5e-d52c7ac6fca1	2680da86-c977-4611-b75f-df015283c023
brca	4eb2d160-57ed-497d-8bb8-0dc2d1ae0423	4da7abaf-ac7a-41c0-8033-5780a398545c
brca	b7ac3072-96a1-4652-b694-ca5de7710941	3fc3755d-a3f8-4e2c-813f-ff124f2a75c1
brca	41fec2f2-7939-4cf6-a8f1-b56ad484005b	4f608829-ffc4-4527-886e-6bc764ab29f5
brca	3f761da6-f76e-4c38-ad9a-2bd36ea80f43	1b703058-e596-45bc-80fe-8b98d545c2e2
brca	addd4902-f760-4238-9407-bf8b576072ca	dba9beec-5e51-48c0-9229-0ee286a02a1a
brca	e16d6a4a-a82d-4e2f-90b7-efdf40e3961f	6e126b73-d3e8-4641-a128-306f3b313e40
brca	606dad57-0b99-4ca6-95dc-5f6806b4f345	4aa68586-6331-4795-b40c-859386640df6
brca	e771cc4f-493f-4939-9b88-9a657c5597bc	43d5632e-7272-4aad-9496-7f5a99671223
brca	b04b7f10-0df0-43b7-8e85-7fb3692592e5	b379bfb8-284e-4300-8325-85cfd6809cb8
brca	3a371a89-fff4-4365-a9cd-e82297f10d2c	3d676bba-154b-4d22-ab59-d4d4da051b94
brca	21672424-75f5-4761-8e66-ddecc403782a	b8a615f9-d19b-4b09-8ec8-0674e5c648cd
brca	8d2ad50a-29b0-4b9f-906b-6722c69f0927	058dcb78-bed1-40c3-a6c2-a0cc40065531
brca	014e0744-afe7-49a2-a560-6f1d0e4dff9e	5258294f-ef5b-4091-9183-6bcc545d54b2
brca	75b2a9a9-d767-4a68-ad48-dc803ab725ea	8218119a-f68b-4ea7-9ee4-5e2edc2ae342
brca	2627abb0-5b75-4142-bed1-428f08408475	eafa45a4-2fd1-4fa3-860c-9d52ed382b7d
brca	038faf9a-e1d9-48ba-bbcf-fda8c4c7cfbf	6020d1b4-ee20-4cc9-82a3-340b5e3122f1
brca	992f1d95-109c-4783-9392-c7587a539e8e	6956473b-92e5-4069-a26b-b48e280e76f2
brca	8e402475-d4cb-447d-a9ef-41f8c0bb77d8	9ce7ce09-4409-4fa3-9f78-b2b24716f860
brca	fa350888-da92-477d-a79c-7a25fe351925	b0bcb829-cee0-4247-bb75-093a5bea89ee
brca	93f04857-b4e7-4deb-8f14-da406d7d9d1c	a20fa2c4-a502-47e3-bfaa-2ec4cce3a859
brca	c55c9a51-e22f-429d-87b5-5cd9195e3c38	e5aae05a-478e-4a55-a27c-12b2b4be302a
brca	2eb232f1-6cf6-42ec-a6c9-447e8538949f	39de7761-e762-4811-b95c-8216b79ae06b
brca	29420baf-ec3c-43e8-b5dd-6ebfa56217ed	298d33da-15af-48cb-b30f-eaf54e7baa43
brca	7d185c34-7575-4a39-a44e-e267309181f1	a1674d7b-787a-45c4-bf16-1b7d0efce207
brca	089a4528-edf6-4524-b5ef-4b6ff7a65822	cf9db1af-17f0-490e-8139-142bd704763a
brca	366e1ef1-4909-460c-a1cf-4999c445cf11	5fd9552a-c742-4388-940d-295d1107ae00
brca	b94fb095-079f-4fe8-acca-182342aab1d2	4da999a0-ef41-4a0b-b1d1-446b39cc855a
brca	02d32029-f952-4b8d-81e5-51507848080f	daf62b56-6dd2-4ab7-adaa-f296bb86a0a5
brca	4c43af58-088c-4527-8a5e-656c03eab14a	972447aa-4332-47e7-bddd-2eb699dbb664
brca	fc836324-dc2a-415e-a8a6-f4ea09595c18	444374f8-9282-439c-af00-0f828edcbff3
brca	eb4f2949-3541-411a-8314-aa6f0a8d7ee5	7588a286-6935-424a-bc5f-92e24c83eb37
brca	c1e170c3-852f-4da1-a852-5d5530e39c8a	739cb132-51e9-41be-8064-311a13da0d74
brca	f627ed7b-ffab-408a-9724-2cf072df633a	6439621e-da61-4723-91cc-c5d87d0a4abc
brca	14aef85b-0e24-43f4-8cf6-cd11def5a6d1	665dd3d3-779c-4abd-b5d7-13342340451d
brca	b8904274-ef39-4f07-aeb2-3bb33939a784	af577366-0258-49e7-b6af-e70056c081a4
brca	f2eb1dc4-4691-4fc2-9568-1ae1b7dba157	deba32e4-0e68-4711-941b-3b63bd965afb
brca	4c5c519f-468e-4bbc-96fe-a07ceb301054	68177e92-4784-45d9-af14-4ce0c00eae74
brca	1a764bbd-faab-4951-9fdc-b2cf2a5137f5	db4bc6aa-2e7d-4bcb-8519-a455f624d33b
brca	37cee920-1534-41aa-a765-6a22d0dde4ed	eb93df3d-9e25-4e4c-9a5d-350f296e5acf
brca	ea793bf7-7f5c-45ab-99d8-784c2e4642c7	e68ebfd4-3688-4caa-9e38-7764f9258c30
brca	968a0935-45e4-4cc7-9b2b-580a49319444	95e949d3-b1f3-46c6-9451-8fe92c99e4cf
brca	d042f32c-494c-4137-8763-1e60df24fb55	58090433-d8d1-4499-a235-810c3e9d5b74
brca	340ae91d-0698-4fa9-9eed-64f623a7cbaf	d2694b09-7844-4496-865c-5d3d8cd03330
brca	590940d1-0cd0-4c4e-8100-784e0b3004ce	ae8c77fe-e6c8-44d5-8265-4a38c637bbef
brca	a116a123-5ba4-47b8-8c2b-be553de927ae	67eef990-5ff4-45d1-843d-d22d7848f130
brca	2cb964b1-6112-4cba-bb7f-2c022d997d8e	f062cbd0-2426-40ac-a4be-e74ac61fa2a7
brca	66c59bdb-823a-4258-9615-b9b98974bce5	38a8b734-9acc-42f9-b5b7-e51b0dfc6504
brca	2f140259-e919-43b0-8661-d29301c9cd93	89414e79-7f89-42d9-8228-101b5bf2f31f
brca	d152bd5d-7402-4dfb-bb28-958b6ae219a4	b343bfe0-7c23-4c6a-8c84-9ee39db2ecda
brca	d67b3e94-e5a1-4024-b961-7fc4e078cbad	887b9e5b-99db-44ac-9c30-c0dc6877b41c
brca	b5ce745f-ca69-4c5d-b5e5-29471efd7c42	9938ce5c-e74e-446e-a932-f096f85cc3b1
brca	56415c4d-933b-4808-bf43-3a624db05ff7	a1da9db1-db11-4f4d-a249-c738db81b87e
brca	8bc3cff1-2e70-4623-a873-e3e7551d6e83	32efa6e8-6b19-480a-9d04-ace02e93318a
brca	b261abb6-f7a8-4c7c-bbcc-dec6c2f63889	632984bd-dc81-42b6-b024-476cfd0bb2ae
brca	8ad1ca32-66b2-47ad-889b-73b3397e9a55	71f97b63-c970-44ee-98c2-e02e663d5a40
brca	10ebc13e-fd2e-4bd1-b406-8311fa5afb68	b804f7ae-da8f-4414-be11-f880f1859160
brca	f18fe460-5666-4c7f-975a-c3f519ce700f	807b62ed-d3f7-4211-83be-754386ff2c96
brca	f65cb453-97bc-48c2-ab1d-11be5fc0085b	91da548b-5c64-49c3-a44a-1ef115f53311
brca	3ed34d1b-6b18-4d65-a59c-b1e78d8b4d32	f7064d01-29d8-49a2-ad60-1e0c5f148f3e
brca	5a27118b-fc22-4cad-94a7-538e75061b4f	ac18b3a3-8d52-4e35-8625-673171a7fd92
brca	300a51a4-3fef-47e8-98f2-8fcb0a8f0964	c3148e68-1739-4334-abda-1dcbc2166846
brca	a22f1130-f668-4f02-962e-4e61efa79529	2585edbd-3488-4100-a4ab-a161252a31ee
brca	36389ee8-7301-4896-a060-d6b594d495e0	54883111-d475-4515-ba3f-fece8a71e79e
brca	a965f4a8-076e-460e-91bb-f821711a63e5	b2ecbc0f-2c30-4200-8d5e-7b95424bcadb
brca	5d268178-b1a6-4a70-ad04-0168a1d46206	b5b99291-507e-4b68-a039-9a0f571f55df
brca	6379ec28-62e1-494c-9eee-a8dc7dc27c46	2779fa01-ac93-4e80-a997-3385f72172c3
brca	7af8074e-e82b-4e9e-a66c-3bb0097e1a5b	95cef916-5545-455b-920c-773a54fc7676
brca	cc4ed3ae-a4ce-4a32-9caf-c3fc74397062	dfe6db17-cf45-488e-bd3c-b8433d7343ca
brca	32911f1f-0202-4bb2-be86-4b68e5afcc00	95cef916-5545-455b-920c-773a54fc7676
brca	95d7ed06-ab94-4920-b447-100335a5491d	c364e81c-eb1e-4870-ab37-9c661f5f2e3d
brca	dd6ef511-937d-41b3-8fb2-32369ec32127	f130f376-5801-40f9-975d-a7e2f7b5670d
brca	b80cbb60-df1a-4b4a-bf1b-0b1a04e64078	6cd9baf5-bbe0-4c1e-a87f-c53b3af22890
brca	21b9e261-3e8f-496b-9445-6136a70571f7	23dabeef-8e3c-44bc-9a12-a9522d17be5c
brca	8cde2dc2-b270-4567-baf2-6cf42a8a3ff2	e37ae674-a107-4eb3-94d8-b86b0035a9f7
brca	7a2c1ee4-bfc0-441d-a65a-2d1d7e73ddbc	9ddc014d-9a8b-407b-845f-452a73f08e5e
brca	d9e7107e-d9f4-4cfb-9093-40eef4148fa0	f251cb6c-d18e-4691-9c82-24ed1ac0abf9
brca	b54445bd-20be-4e5a-ad59-6185b0b58ffe	f475d460-75cd-4fe9-aa54-c90be12b4ef8
brca	178ad9d7-7b0b-4b93-931a-c00945da67f0	0741b5db-4405-42ba-b63a-c6ee4f341480
brca	151f0109-34b7-40d0-bff6-ed238a3cf5f9	92654f8d-5137-4ffd-aaa3-5ae38eb88226
brca	5e65513b-9320-45b4-9b94-e90100e754db	96f02be7-f2df-483c-8968-a5bd2d887206
brca	72df685a-283e-4aba-a35f-61879ffd631e	e666081b-caaf-4e8b-9446-807be71201a5
brca	b7b5abe2-5341-49ab-bd49-be2b840e5afd	6e6b7742-a562-490b-bb72-04a5653852e4
brca	706d3f5f-4bea-4852-ba75-09bee566bcf0	e8ea576b-eb16-44f7-b241-daefc1375388
brca	3d3e21b4-5cb4-4c4e-bf2e-97fcf0371003	ec461eaf-f5cb-4225-a9a0-59d8e6c17ea6
brca	dada68b1-8a6a-4676-b153-fdb27296c114	ec0ab947-9341-4fff-bda4-fdfb9434d508
brca	0752afb5-f92b-4a55-921c-2f36674e8689	b2ecbc0f-2c30-4200-8d5e-7b95424bcadb
brca	774437b9-285e-4b82-b0bb-0a13e28ebd3b	241fffc8-4250-4cfa-b2e7-e68c33ae07dc
brca	d9b41d9c-9b69-4264-8ead-167642730545	5c8983f2-9788-4dfa-971c-3ec457b6166e
brca	06318979-dc00-4632-b6db-ee6394b076ed	0bf6e772-1aa1-4f54-9a50-c1414e2f22f3
brca	557efa8c-a464-48c0-9196-97aa73e68e11	fd0b1b8b-1a76-480a-b61c-d176e4e02c6b
brca	e962d5e6-314c-450f-97b0-f5f25e8bcb3f	b5fba77b-1f50-4e71-95b2-566afba4bdd7
brca	f6bcf576-3988-4411-8a5e-ddf0e22dd555	c348a9b3-c901-4384-a222-144387bac0c5
brca	8362364e-ca3a-4b56-be57-ac1f6cf7e69d	6cb6f179-defd-4661-af0a-c353b74c0c49
brca	8231b684-1b66-4486-9992-8eec92d4ca76	a6a863d9-b39d-4965-b47f-79a1bcf3c976
brca	54c054f6-bff8-4017-87cd-20555e2792fd	6b4e0262-f589-4532-b578-9f2d76c19d90
brca	b298562c-ee7c-4e81-ad1f-a81a24ca340b	8f9ad301-6699-4078-a80d-886e40894af7
brca	8e3c0a5a-692d-4e52-863c-ab2a043483ad	9f6be944-83de-42ab-8738-f0022f475e61
brca	b223b433-a8e7-4d3e-89cb-b7c64dfc8a53	011b9b2d-ebe5-42bf-9662-d922faccc7a1
brca	190e69c8-859b-4c21-930e-1ec232dd14a7	76bd9bb9-9a8b-4a90-bb7c-eafe76472ee4
brca	df37a369-a44b-4ddd-803a-f858faf0e39d	5362cbc4-cd28-4afd-a8ac-1a4c2c33cad2
brca	986e82c3-7d09-42a6-8d9d-85919c159285	8539e15f-ba40-4219-aaeb-08d0ab101311
brca	677f834c-eed2-4904-9388-67af338a3716	077506ea-8f11-405d-bb8e-3c9924fe54d0
brca	6a84aa2f-a856-4a4f-9b79-2d38a1abb1f3	c4699748-f01d-4b30-9c74-1ca77fb84ac1
brca	800f6089-3982-408d-8e78-702afa8c83bc	f6eebd4b-b63a-4a9c-92d3-0d954a8a6655
brca	41b88db2-9151-46d6-a8d0-c0a17e622a44	c07b122e-ac50-4db2-add2-5617a5d0e976
brca	d6e9c77d-e805-4d75-b0a4-634cd08d4777	56bbd282-b88d-4730-9242-ab97d08dc83a
brca	fe2faea1-8412-4b30-a426-dd576f2c3172	7d681cc6-689d-41c8-9e84-e13733089ec9
brca	7b0d9b37-34b1-42cc-8162-2a822c8f4bad	69054195-9e93-49e5-b820-69b0091cc2d4
brca	7d8e42bc-d441-49bf-afe9-f2bdbc666e13	9c1ceb7d-6fed-4c2f-a89a-bf3c5b15ca58
brca	40b34f70-42cd-4c83-aace-2661bebdc014	4c313e5b-4dc3-408e-8e92-22427f74743e
brca	0b0eb145-95d9-428e-9fc5-7a65330f3b8a	10c9be1e-2cc0-45e4-8d2c-c013ea63ef05
brca	2c938875-8b24-4fc5-9e1f-61eeac20fd46	34a74805-300c-4773-ab59-2085fcc2e6cc
brca	fb35c3df-5dda-4807-8383-f476bb63d3a4	56203436-8634-4fd0-96b5-ba6be9d87857
brca	c3aec793-2415-4f55-80fb-1324ca481a2a	af97e043-88cb-4f99-8f8b-9bcbcccdf842
brca	35aab119-4150-4c84-9363-b40497eaf1a0	f45aa0b2-f3de-4db5-9730-e5c6c4e2ed3a
brca	19f61454-464e-48de-af60-91aa95a66249	3af31fcf-ad0c-4fd9-a8e3-10f9176b5e9d
brca	2fe34c65-8df6-43d4-85b4-bdaebce1fd33	f801aeed-dc43-49d7-a319-84c8851979d9
brca	6068578e-6ba5-4ece-9dee-daabfb8764ca	84b7ccf2-8ab3-4b21-96de-800d231bc072
brca	4915637f-0498-4f98-bdbe-dea8b804cf89	1a679332-30a3-4495-a2e5-39d299e14333
brca	e1e842fc-2a5e-4aee-b7a7-5a0706e1fdbf	f81ac8a2-4ce6-439e-b027-1c0bfc88ceaa
brca	3cc9fc9d-0580-47dc-8de9-15420a57ed73	db62d9c7-8343-4771-84fc-146d2e307bb8
brca	81db7c3c-da50-4bc5-9839-8708c47e7a60	8986a141-eae7-4157-b695-02cc6fc3b071
brca	26472ff4-bfeb-406a-8271-cf2485f33ff5	125b0a9a-6cbe-4207-9178-e7ff03487e87
brca	ff20324c-a37e-4b9f-88b7-ce5a9e8f06f5	86a18ae0-dfb1-49c3-b5c4-67ec331d6e40
brca	87eb4118-75e6-427d-965a-307d8c941755	2476dda9-da2a-4242-9642-b92b8b9b1c79
brca	dc9386f0-9964-4828-b8b3-f87f620c4668	a8a33ba9-0976-4e19-b0e9-fa5ba4d4eaa8
brca	672b751f-383f-4300-baba-a81fa2c333ad	cc074b7f-d3b2-4880-902e-bf10e667b665
brca	55cfbac0-ddb7-4b94-a169-7fda80ffac1f	848773a3-2f4a-4186-ab3f-de667129accf
brca	b9fe3f14-b582-4353-814e-eb720ae3eb63	32bc7cc4-d185-4594-bbee-4b96410be512
brca	b77dfb8d-9b54-4255-9ff7-b512d95124bf	e112b452-8850-4353-bfed-0dbdc243290b
brca	2b7aa946-aa9b-4ca7-b55c-4167d6466118	2481a671-760b-428c-968d-42e25fd42ac5
brca	1536d31e-fa11-4e1c-8d33-6542c91e9e39	50619f8c-10aa-464a-a227-90a7aa6ffd43
brca	2aaed860-0ed5-4c5e-9842-60aa13785b58	2fdfd287-d13c-4910-9788-73987d45908a
brca	3e91ef09-3157-4a0e-aeb9-f2c9e14ca0f5	324bcba2-f6a4-45a6-807c-215bdffcca21
brca	9e9b1339-6d76-4ac5-b2d3-7c4cdd0cb24d	dc11b1c7-1f00-4813-b4b5-ecf776b2eb37
brca	f1d3141f-be74-4e9d-bf60-3b4145cccbf7	36449392-de76-4ee9-bc09-627a07e18727
brca	86c0dce8-e43f-4454-95c5-aec4bc808b70	d1fd8ed2-be13-4272-b31e-df86911db3b1
brca	84a1d8b6-cdc4-421b-873d-07c8ca0dad10	89a8da07-4487-47c6-8d3c-442a87e4f632
brca	c8ee1289-2bdc-4434-9377-ce35f03941e6	02bed00f-bef7-4fb7-b243-540354990e45
brca	adfce388-d56f-422a-9287-fef753689f12	02f5ae33-a563-4ecb-9e33-dfa500a44931
brca	5c237f49-2374-462c-b39f-d301c7663b41	6b923e30-2ddc-407f-91b1-c202f1373fbb
brca	1cb8e302-2153-4341-8f5f-e8d004b7fea3	89e867de-d30e-4bfc-a453-0a76309dabd5
brca	ec2da530-244d-4432-8bee-6b516c4ecdcf	72cd1b17-d349-4551-83f7-3062ce9db865
brca	7db41137-cfeb-4a6e-b857-0db42cf19b78	39cda4c9-e1c8-44c2-bab7-f5849c12f879
brca	b7a4cb59-3c94-41bc-a86c-a52dbb7c9238	9f93ea0a-1687-44e0-9e8a-eeb4097d471c
brca	36941094-0a6d-4f8c-a2ca-ba7813f943dd	d48e9f25-f083-4f88-a92d-c12d9f765ba6
brca	188da005-905d-4a13-8720-a8d3ae66c552	4510295e-8aa7-4ef1-b2b7-91cc902f8200
brca	f03dd7a1-3225-4e2b-a671-4677ac1c2904	6014a582-d22e-46e1-9000-c8e2fbad7acf
brca	cbbef77c-c5a9-40b6-b7b1-78453ec901dd	d4e7426c-9739-4585-9114-e564b13c7c02
brca	90580ef3-acff-4be6-aac9-eb4e92ab8ca4	7317e605-93ba-49a9-8743-20613b02767a
brca	3494ca3d-e476-4fbb-89de-a158f88c4cfa	8624354c-af25-423c-9c71-48a5dd821097
brca	fe3b3b95-4e97-4daf-8a82-1bd298178779	2fe854b4-bac9-4801-9a1c-ee99388e8082
brca	a22a609e-b00f-4c45-a97c-e543306dbd11	3e637872-f5e5-49d3-bb0d-9c16b8713382
brca	61b2efc7-01e9-47a7-a97c-e25b636e18cf	f357fe19-5359-4662-8ce9-aa996132283b
brca	553b5e4e-b16c-4c82-8764-ffa9e368ce25	76099beb-0abe-4b56-8b4e-e4485e0402e6
brca	1e218939-7859-4f18-95b4-768c7eb92bdc	f6581eee-61b9-43d4-ab0d-ce5ce3ba1c74
brca	2307044b-be03-41d0-8c69-f553ad96c296	b26d41cd-393b-4cd4-8925-a9488f7de576
brca	40e440f7-0300-455d-9bf1-2e220a7ac3ea	8e54232d-d8bb-4612-8b0e-4feb076a60f9
brca	9c483bd7-6bcc-49e7-9ba4-970d47c88757	33fe5833-d7a0-43d7-a03d-56985ea448a6
brca	05ddeda5-3779-478a-8481-a2f18072e8b6	64975923-d032-4182-8565-59fc37127d8d
brca	dd25d600-4675-4c6d-b86f-d132344e4bd7	1f99e4d4-4e8b-4cc1-a129-227a2a82780e
brca	6e78c8be-1ef0-49ef-919d-086f0a64cf94	805bfe39-3695-43c2-93e4-d66d0559b89f
brca	fc31b537-6049-4ec6-843f-8f40b6f60449	4d1bf9e6-5837-4aed-b568-92f014ed5a4b
brca	9f35c6d2-5ae6-4331-9590-f8d60f723aef	82ec33dd-e783-4c74-9a87-797a699e11df
brca	94950f32-36e7-4fb2-b03e-05035e2e5c1c	32861b48-83f5-43a3-bb54-45215ad2c5d6
brca	51b0af6e-4e76-4602-a3a3-8ff4f465d883	59bf0ce4-715a-4017-bccb-c59916e78324
brca	47fa227c-45bd-4ce3-9025-bd3dceedf955	4649dee3-b668-44cd-ab97-3834de3ef8f8
brca	ea396b5a-18e8-4e39-bba9-bb2097d830fb	5e2cbc56-97f9-4b94-ade2-a3f739bcc7be
brca	c5eb50a6-aaf0-4ecd-accd-2c7d5e2bfea6	dd43ffd9-da18-4ad3-abe7-6f443c76a717
brca	3c66bf9c-fcca-46f7-b90d-a95be2944711	1ff85ada-3cdd-4afb-b311-2c7befb52702
brca	6c39fb5a-e0c2-4090-adce-ea5b948e7b0e	6cdc0d53-f813-4101-81e5-9bee68270536
brca	6101cf90-16cc-4603-89de-b04fe37009ab	9c895825-d6f6-4d14-a662-23212200f6e5
brca	e12adec8-05d6-410d-895f-0ede4ecebf3f	a947a945-4721-45cc-bc45-13b8ea41c10e
brca	e4049f73-e7f7-4321-9df9-b0e8dbbabe9f	f45210d3-9e66-4f5e-bef1-5ee5547cc893
brca	86a38058-4b57-4ec2-b244-004bf5a87c48	4e509f73-99c7-48eb-a3a4-d34e3bface33
brca	4324a88b-8e5e-47d3-bb65-383f2728956d	26573441-eedb-4364-966c-e7f803deef19
brca	4c15fc2b-0a0c-403c-be04-2a495ffbbf02	0dc337fa-da8b-42c4-b9a7-fb76d81c161f
brca	91ef8b0e-e697-4392-b17e-dc11056bc0ac	65077db7-dd59-4362-9d28-d5a9154e9be0
brca	81e9a40c-bf90-42b7-a7a2-46d931e40bba	45c3975c-d333-4237-93f7-e12dc2451c38
brca	3f6f024f-5a09-43b7-b93d-e03ea5e90590	5b2a4f11-ca46-4974-9420-59b4820920bf
brca	1e17a6c4-c3e3-4210-94dc-9aa3e2d6d97f	64089c20-939f-48b4-ae8b-904ad0597145
brca	db7a640b-e430-4c2c-a247-38a85221f473	58c56d4b-3f85-4aad-a779-5f9e1791677d
brca	32866aaf-4e93-4afd-b67c-758972641984	9f3cc92b-fa22-478e-a2e4-6b4c8afb93d6
brca	62b7936c-a1fe-4dc5-98db-44a046dd3a5f	5f5964a8-8e07-4620-98f0-93d162dbc31e
brca	e8907d87-82ea-4094-ab00-f1bcf6423f8f	71229981-97c2-4ae1-a130-fe5de336b37d
brca	c8f729f0-c7db-4d0b-ba1d-00fad602d7fe	71fc8941-4cfb-47ea-a533-873d38f8c95c
brca	a8085153-254b-4dfd-9c9f-8d8c481037e4	bb1de798-0c02-437e-b539-33cb556d3993
brca	5a662804-8624-4c65-aa79-d792b5b46e99	c397e6c2-ba3a-4f5e-a258-c140611192fe
brca	a9fde415-1397-4a49-9c8b-e7fed32bf9c1	5580b21a-2cdb-4777-ad79-6e06654144f5
brca	c1e3ce5d-86a9-4e24-89e5-c3be17e14726	151f3677-6854-4265-9126-d92c646c67ae
brca	517ef5e1-a1fe-4998-8384-067eb3ccc8dd	27dfb9d4-3a2c-44bc-9acf-8f638d3f3004
brca	f6cf2007-9b8b-431a-afaf-cdf67ffae71f	8d5fe6e8-d2cc-481f-a6a1-9cb6e7982cde
brca	4e3d49be-6176-4930-9731-cb413460d6a5	ff0f875f-113a-4c0f-8c0a-4259cd496e6d
brca	194fa6f2-499b-453f-95d0-a947596ff454	539bbbed-43fb-4fef-9c67-6406f58b186a
brca	4dd322da-0327-4222-b981-a17f19e06ddb	316625b8-a217-4829-90d1-dfd9cb7e4bc3
brca	601c94bf-e117-4cb5-804d-26e61a32fa4b	c632675e-e8af-43cd-8744-5be3754c1c14
brca	6c442a3a-de53-4ede-96dc-44a37b8a5d48	f31c21b6-0f7f-435b-9e24-97c909755c36
brca	d6e2a220-ce04-4754-ac49-8f0848bc2b55	e7bae6e7-f779-449d-92b9-66996041e00d
brca	3ecb49bb-9a64-4d77-9511-98e79b86273a	f2e28af9-c40e-41c4-9e82-205cca38f26a
brca	3317bc34-3ff4-4396-9979-5b955213319d	97862b8e-9f76-4b19-a865-156a9c00fb1e
brca	206e3d9b-64eb-45b6-9aa9-928340484709	9ad603dc-3fd0-44f5-ae4e-64eeb1ae8d6d
brca	f2be2f3f-43d5-435e-bd15-6056657c2205	8bd68696-5eeb-46d7-9dc6-c39c849029a4
brca	8079980b-8ec2-442f-9fcd-8eb709e8f75b	b6633c36-7ce4-4b69-9bf6-30b64d46c66f
brca	974909ad-b9b6-47db-a0f6-da7a2780c025	23e7a78a-1d56-4ad1-9bb4-72ec0178aff2
brca	5d2f330e-2c46-40c6-9b61-670eda51bbb0	8e159b50-8136-42d4-b9c7-d579a74e4931
brca	8cc7b53b-6ca7-489c-a100-f1b5cfcbd0d9	43b3bf47-7313-4dfb-952a-ec0b9d48e16c
brca	bbb8b4f2-9447-422f-acd1-1e9c20b7e953	035cb359-eac3-484a-9e88-3ddc739440a3
brca	094d3e83-c114-4e92-812e-63ec084d120a	61204cdf-3b1c-44a1-bda6-0fef1ac4a333
brca	d54032c7-7255-4fe2-95bc-a1cc46822bff	bf88ddf5-a6d4-498c-bf7f-db9bfabff72d
brca	335b297b-5b45-41f6-8ce5-8d605173dfa0	c02699b5-580a-4d55-971e-f4692b2cce57
brca	b2f8138b-7566-456a-a12d-7f5cea9cbee9	24046547-d038-4616-b190-52ac93f4965f
brca	117234e8-a9a1-48fa-9996-778fc5f134d1	7dcf550c-90ce-4f63-aecd-0e46897e2a3e
brca	ff46d2f0-f6c0-4139-9071-793178a966a5	c744fc13-3aca-4245-9e24-abd368cc8bef
brca	557a2388-7643-4c19-91a8-576c6028dc61	521e2140-ae5b-456f-8699-97398d009687
brca	4a3c50f9-e555-428d-83c0-7ebe80aad209	523e24a2-51b9-4658-be2f-42e5fccebb17
brca	7760bc90-cd86-4157-904c-3d9766ca6626	70f34c5c-3671-44c8-9469-99f9786efec1
brca	375ad7cc-72aa-4839-b619-bbf7c22f527b	d5e9a403-88ce-40fc-bb85-80cf3f8ff6bc
brca	1b2113a6-d237-4316-9705-1c7edf76b0f4	a8015490-9740-45c9-8bd2-eb6d1beefc2e
brca	2e0b9348-5fad-49ea-b81c-11d8a97e3114	e6b79d7a-ed6b-459a-b040-d142616e7ab4
brca	ea0391da-a56c-4fd7-ac32-a8f1a2305ed7	4cfef7f9-f1ee-401c-a2a3-c225d4adc3b6
brca	d7f3e46a-f967-425f-b789-4aee9b73a1c3	048549cf-d0a5-4743-a0a1-2004f7cc2b08
brca	13a440bc-7964-4028-a38d-be5dbc75920f	d9627184-b972-4e00-8c11-b0b946ac357a
brca	69edb8a7-7cc2-4677-83a1-50555086e972	878f975b-94fd-4d69-b7e7-1ed3ac2ee438
brca	b9570238-8066-4991-b1a3-097d199b3af0	a824b3bd-34d5-4cc1-a92f-f9d6ac0f1814
brca	f740ef67-2b00-47a3-9f63-8ead1bde00a7	3ecb0147-276d-486c-9af0-ce437c24ba83
brca	b408a0fe-11d9-41c1-be66-b6fa11aeed64	0c1023c0-d2ce-4940-8047-7642f1dc3965
brca	b78a84b4-0830-45f8-8f4d-791430b3dca8	376ffe63-efd7-42af-90e1-261255b28bb7
brca	d52165fc-cb01-4c35-a8ae-715dba26f7ca	4aacbc42-5ac5-4339-b9fa-c6e812084837
brca	6c0fae2f-598a-4211-bd2b-64e5bbeb0227	01674b2c-5cf2-478f-84a1-f69c39f47bd4
brca	a924e387-be89-40be-94d5-27d8e4d5300e	d071c16b-7cee-45ed-8ec9-612418143815
brca	4d5bb65b-88e0-4718-80e7-b496bc3bbdfb	e8614b7d-132e-4b4e-b1ae-df8bb4f2d4d4
brca	e1b05966-36f1-420c-903b-102558b97df9	18eb4dfc-556f-4bf3-a411-4780209ed1e0
brca	af9aec5e-d078-45a9-a363-ceffe8c8b781	ad6d26ab-6568-40db-bfb0-394d40e801cf
brca	98d8dcc8-9321-4234-947e-5f27047c2366	c57835be-77ab-4cf5-9b23-62c11a7b2eaf
brca	a8aed12a-914d-4f2f-a8ac-cc5de4e47840	d2219a3f-4c55-4dee-9b08-c6f330dd1acf
brca	120c46a1-e50a-40a8-acf1-3efbb3d73b3a	7eea2b6e-771f-44c0-9350-38f45c8dbe87
brca	8ffc0191-7697-4f2d-97c3-b324e284300b	3aaabc62-f5a4-4025-9b29-5adf82c86c84
brca	36380b37-ff26-4037-8028-ffcabcb1b5dc	4e3699da-4367-4a43-9d66-a117d3ad460d
brca	5fd520c6-c333-4421-8048-d43f5259ce6f	3a0775a0-61ae-43f2-b5f6-629a44355c2f
brca	69577a16-d4e1-4796-a7e2-4e2de3520a89	67c73260-a242-4bba-87c5-d2302556dff7
brca	22aa5f58-35ff-4318-81ec-8ba695ba3f2a	4b4e4ea8-6eb9-49ad-b880-c5065fe6517f
brca	84fcc64a-13b9-4491-9b60-f63f7fa9f3aa	33cea538-4c3f-470a-972d-257c43241ab4
brca	47f36832-d3d3-4aa1-be69-dfea27808e6b	ccd4a24b-d8cc-4686-9dee-c98b0c5a8d21
brca	80422919-ef35-4e8b-9699-9a633b6c95ff	b0f8d698-a30e-4d8d-b0a2-a5a01fac8406
brca	5f8430b0-88b2-425a-a4be-be49cc1ac638	81b70c58-4a12-448c-a594-2ade44f6a0ae
brca	4405d124-39f0-42a8-9268-01f6ee50ba40	87281a89-91d2-44f7-9f80-668567ad5c72
brca	d9bcb72f-4e25-418a-90a8-4efbdf63ef74	5d8ed961-a012-4b6b-bffb-9468d3953646
brca	fdb7172e-84a4-4d9b-85ca-a812de7af48c	a2db9dd1-44d5-48b5-817c-a21a85fadb21
brca	008886b5-e60a-4dca-9730-ababd8ae1e94	074e8b06-3929-4896-9263-3b80ad6a355b
brca	9b8499c1-1985-4f36-8813-3af5f389488a	51ccbf1b-7cae-44ba-991a-11eda8b8c404
brca	1de2357f-6721-4a0e-b215-d91dd8b2b341	8744733a-7b46-43aa-bdef-64876816adbb
brca	941202f6-2512-48d9-a513-9872a2a5730a	f5d4c2d3-cc69-4b38-8551-0917e3622a68
brca	a5bb2ab1-5ebf-4ce0-9261-cf2d7c704fc5	6adca853-1b09-47ff-814c-47b732a76d96
brca	72e27d30-7c14-4d2d-98dd-7208e9cd3f20	d13fb44b-291b-4ea4-920c-142daa8d1989
brca	9d71fd83-0e3e-4118-9ece-b272eeb6aa8e	ad01259b-d858-40bc-a6ba-0bb06e996afb
brca	a7b333b6-c950-459f-a227-84b5ccb754e4	bac4b268-c781-4408-96d8-43a48fec7418
brca	fcad9a7f-4479-4b60-b995-c56d4ef91ae6	de75d0b9-0f47-4732-8df5-05c350cfcd32
brca	44211065-ca60-4b0b-b46c-cc2ee761e719	84a88e8d-1e65-4b88-aae6-bf4c7a7e4c33
brca	4f0afea9-830d-4057-a6ca-8d4183f70b57	cd0c96a4-6414-4efb-879b-7408b62ed5b6
brca	bf92461b-6c4e-43ff-bc78-0b480e722037	92529232-8504-4541-b7e2-4df8f497c413
brca	da8d4843-b49f-4c45-8134-35d93b10580e	9da462b0-93c2-4305-89f6-7199a30399a7
brca	658fef09-ca7b-436e-aaf5-08c8975f20eb	5cdae21d-eee5-478f-932a-0f51fcf5f031
brca	e5ed3932-7969-4a55-a34f-dac404aab705	9ced0c70-c46c-4f98-8f48-840defe4b8b1
brca	0d55fbb2-0d36-41ab-9677-b67fd8abbdc4	43cc074d-b85a-4b0b-8feb-833094ffc565
brca	549a3fac-84ce-49a1-9690-c8e7dc5b5d1d	2b19a6b4-7a17-4452-b4aa-6fc18adc0c3c
brca	b257c0a0-a3d3-45c0-8d7a-c05cb1cd3cc7	9676e46b-8f29-43cd-ab65-eb6a535cced4
brca	df99b513-7074-4d42-9ad1-db9480e0af0b	9de678e5-67ed-4453-a98b-7ac351d5d0f1
brca	f7e8487c-1dfa-4c7a-92bd-6e89d8f69b4b	5a4b7098-1f6a-49e9-b364-29d6d34f5bd5
brca	917fc691-5258-4e46-acb1-1a30a44ec32e	4d0fec97-e024-4608-a0cc-426a3decc7b1
brca	cc6de173-0889-4ab7-aec9-8cc7a0b44dc5	991e1427-3c01-423d-abfd-4584302ca72c
brca	c42ecfd8-a571-430d-965d-d391fd3fa028	cf0a3f38-5850-44e1-8574-808bd37d84a3
brca	3b7f5bb5-7ba6-4325-b7bb-c15f144a1da2	a721dac6-0126-476c-b2d4-2dbf7406454b
brca	5352bc81-4223-4204-8251-8fc480feef81	2192c1db-4718-4254-ba42-3ae7f30ad5a8
brca	8f93a1e3-0c66-4fc7-b4cf-418513244a5d	dd3bfb26-b534-4917-9c4d-9fe7b6477762
brca	6fb5ee9b-3b5b-448b-9705-5e74dcc7b679	e1119732-3e97-4259-bc69-dc4269d9496d
brca	11f05299-6c1d-47d2-bb87-f63b3cae1f93	f83b866b-0b2e-4bba-9367-be6dccf56232
brca	cd4e0ca3-a1c3-4a20-abed-bb1fec599ec0	91b09291-5944-4691-a0d8-7d1ccc649b9b
brca	c2cbdca9-aa60-42b6-bacf-2a75edc63a23	a482fc4c-ff1d-46a0-a968-7df06422cc4b
brca	c80ff812-5259-4978-9928-1e7d138bbcb0	a2453bcb-90f2-4505-949d-a89cf4bfc9b8
brca	421fdb5b-d34d-419d-bf61-ebb8c413c57d	b205bba0-1870-4458-9088-8817e20389fe
brca	dd66c50f-e07f-4e2c-8d53-fcbecf55f23e	994ca1f5-ad10-44ec-aa21-71fc2940653b
brca	1bb6653a-b64c-4d19-9718-f3f63b293cd9	02e6f999-24f2-4ad2-9b92-df3ee2b082e5
brca	df9e6d83-c79c-4168-b9bc-d9e3f377213c	995fdab7-7284-4d33-befa-ec22aa7c6479
brca	3e9f8f8d-ffa2-41e8-b873-fc1eddc747de	baf5e81f-2322-41ec-9053-b9559a7993bc
brca	80670658-fea6-42e9-82da-7df593b1453a	858652b8-c4c2-41d8-be32-fdc88e1a7bb0
brca	48e328a2-b5ba-4b55-8212-2dc9739c0a63	62d70067-ff77-4f95-8b69-f537abaf74ce
brca	de399eb3-5479-46e2-8e9d-cc870c4d9abd	5ed024e8-d05e-4c65-9441-eda9930ccc82
brca	4b54cc48-6d82-48c9-b349-df5f1acd93ea	3c275152-d04b-440c-9621-2fc05ea977b6
brca	37cef1b5-a48e-46f0-b30e-215441395839	2ab1b35b-9e56-475c-ac9b-15ed0a422683
brca	9f20d287-d530-4134-a0b5-6837726c4123	69fc24fc-cfe2-487a-935f-1a954b30b709
brca	b1e8090c-9b7c-4673-9a13-725f7017d41a	3dbe99d1-e3b8-4ee2-b6a8-2e2e12c6fbe9
brca	46e09589-e242-40ee-b9f5-b4f14586a872	670f5022-5066-48f1-8472-5670129a1e0f
brca	e2e8c304-aebe-42fe-9096-e7426d3c0cb0	22b35927-1c3f-4f98-ba42-deafc56b677a
brca	cdcc0d77-9a79-4274-8a44-2e59aa48a126	42621dfa-abfd-4c7d-8bc5-a02a09d1c2b4
brca	57de5390-e100-4d48-8e8c-46980b0c7b9f	e663954c-05a8-479a-a623-400c1eb5efc6
brca	ae399314-a07f-46c2-a827-3755b0c722e0	76ace6aa-0505-442c-978a-f889cf2d44bb
brca	fb817243-16a8-4d88-bf01-c0910ed877b6	360d1d6d-cf3e-4c78-b36f-ef5e3160aa6b
brca	2d0d887c-19be-46b9-bb5d-a96d1c8032fb	955d4263-61f7-42e8-8a6e-772a0d6c209d
brca	038ff1e8-53e7-4d7a-bbb5-4fb1959bb110	a2434f47-2168-47d0-9bbb-981071597843
brca	12352f55-e562-4f5b-b644-edfde2a6559e	6e6408d6-6c48-4dfc-9f1c-28b7386e87b4
brca	0576edbd-2399-4baa-9e67-19ce5082a460	80f3f48a-cc21-415c-b181-c77e7ba1c563
brca	46030651-b1a2-4a8d-afd8-301a862e3830	af2a8e2f-2ae1-48bc-bba5-0e2c077c4e48
brca	591b0fd7-abf4-4437-8ee1-6981cfde2758	c462e422-eb8d-4daf-9897-2a9c6cbd783a
brca	b9288398-1e0a-4089-a197-f4e26c1c2403	8a0ef221-8070-43fc-9d98-def90abe4871
brca	d9790864-79bf-4b3d-ab0e-28946d32b4fe	e0375a8b-a135-4103-a59d-39063fcf4a6f
brca	1c0798e3-1e33-4d9a-8280-44122738ba2e	d10a4887-373b-4726-a61d-126f950e4a06
brca	829af4ca-f416-47f1-b321-6bca16298639	87f03d04-e651-4a6e-aea6-1c946aa46202
brca	c1a0163a-c11b-4de8-9737-36a6e62eca27	7032ec9c-e96b-4642-a7b6-d0aee7a3add2
brca	3efd899e-bba1-44b4-abdf-0b8ccb726db1	4d51159f-ab2f-40e3-a363-847c3654431e
brca	02eda98a-a09e-44b0-a504-58ba3a028b16	3afa1e93-1df8-4e4c-aaa4-557463f4bb77
brca	664ff19d-ea04-4efd-b514-72d8016b7c1e	417dea5f-f68e-4dab-940e-43ae8c67e5e6
brca	df6deeba-d873-4173-ae30-aad8d5a67eb8	a76774fe-7298-4d68-a2b2-c1bad93f0c31
brca	d7257721-90cd-4d2f-852a-ac66c5d94f64	4f04bd10-9902-4a23-b15d-4f4409d79499
brca	68d2aeb9-853d-40d6-99a5-fd7e15127ac4	93ed6066-b567-4e1c-ab81-23370f9d3452
brca	2b43563d-fb82-4f73-8954-25123e78083e	d8ecba6a-9fff-4993-a799-9a8d2aea524e
brca	f7ecaf10-0536-469b-8895-5fa4afc7505a	dfd0b7ba-c7d3-498e-b455-346301865452
brca	8dba8a88-9d61-4776-9c98-ccdb27d0c1de	f1692f4b-ce1b-4fc5-ac55-1022ecae0d1e
brca	41c3bb4f-f350-410a-abc2-5fd96356e8b4	3c8b5af9-c34d-43c2-b8c9-39ea11e44fa6
brca	c2166002-a08a-4be0-8cc5-564c0d90ddd7	6f6e7356-3521-4674-8eec-ad01340d4b8e
brca	d46d12a3-63be-4e6c-895a-51badea1f087	33b7bf50-53f4-4839-aa83-9665f85671d8
brca	c7c70aca-370d-44ed-9610-3641b76fa5c2	8cf54607-01ce-42b0-9bd9-8627edd9f3b7
brca	a6d59088-be2c-45fc-b208-78bc9fc0be80	eebad74f-5961-4e91-b0eb-157a2f6f952b
brca	ed184926-470f-4592-8061-49033345b1ba	fbee40f1-d6d8-4156-8d42-36e09bb9f095
brca	ef9c4b2f-a81e-46a9-9f27-2a3bfc070965	44954053-0b93-4577-a436-42777e442300
brca	80e4b397-cb85-4b40-8c18-90f490dafafe	16a8d916-ad46-4690-b1a5-3b2b323f4336
brca	ef8b8fad-74a6-4de5-a003-a16ad043bfa4	da840a22-8d30-4682-bbd0-8fa87bd40528
brca	fb12f85b-6315-4316-be54-cbb86914dd1c	c1e704d6-a33b-4891-90bd-992b0040c075
brca	2434e6d4-0acb-4d43-96b6-8ec1546167ae	21ef1730-e5a7-47ce-b419-d000bb59ae15
brca	1fcd867b-b3e7-43b0-bfe9-d82619017d0f	3bf81a9f-abb4-4495-a514-fd3865e13a03
brca	c90a920c-4642-4183-8f31-009f7299a542	8e11c5ec-c15a-48d4-85ac-b7b08a9ed827
brca	41a5b666-fbaf-4080-b6ab-2ea3efcf5341	e3935ce4-64d3-4a66-ba11-d308b844b410
brca	f287e57d-cb07-4867-9bea-14b1d660b10d	27ba717a-5cd8-440a-9345-4ae086f6efca
brca	7f173197-09f5-46ac-ba38-d99c77c769d2	2cbeadff-a8a3-4787-9d4e-f6b74c3ab5d9
brca	c50c0ea7-6a1d-4575-abd4-00b1338115f0	5700c1b3-922a-4401-8ab8-89028908d696
brca	499f70a3-1be0-4630-8381-c06ee74ce693	57cf380d-ab52-467f-b9ae-740b2f84c820
brca	2cec92cb-1c5e-45d5-92ed-5b9cba4dbeee	17c1d42c-cb84-4655-a4cd-b54bae17ecaf
brca	431425f7-72c3-475a-8f09-eb9ad59a5310	da9c10ea-c13f-4d88-8b94-a0cbc106d036
brca	da31c704-c194-4361-95cd-e0464d6ab8af	99e32c59-aa73-43fa-88c9-399ddadb2c72
brca	19563808-839d-410a-a10a-68e693e24bd9	16368c32-2118-4fcf-8693-6c89995e49d8
brca	1977f95d-5616-448b-b154-51c81f90204f	fb57c598-b45b-478a-9d34-ca1f050d5b7c
brca	da3d2e3d-5386-4022-88d9-ac33fd4572eb	408cb583-6dc3-4698-8bd2-e284042bd5ef
brca	653ddbf6-2b41-465f-ab6f-08a13c2cd8c9	c7d7a770-23c0-4310-ab48-1f6152dc2849
brca	548ff20b-80f5-4402-8e5d-e3a62f5d2069	a6e5f869-1182-4f81-b4bb-cf55261c8f3f
brca	0732afc5-47d6-46ef-97fe-10af404dce98	70ab4f23-23c4-409f-a5cc-18a010c3a24e
brca	d805f85f-6142-40df-8280-9fc07ddc8cb5	d6f7afc0-1558-43ad-acb1-2b5311ed2264
brca	92af8759-e409-4575-9260-a687b7900cc7	bfd49783-1767-469b-9d79-7822301c5efc
brca	8bdac934-d1cc-4e72-acde-b2822fec8526	b35fbe19-0e6d-427e-b9be-ee3527b5fca6
brca	474e3c3e-3f5b-4be5-8197-279505e16e51	e89a9deb-6321-4e61-b412-b4993d4277dd
brca	0ec3e0a5-41db-4ab9-a623-17e60d51cd40	7f0bbba1-9bc3-45db-bdda-eb3319bb15d2
brca	16c15728-1027-4b99-9399-a13b819c168d	da1c58a7-c6bd-47d9-95c2-8d2ac70e20e4
brca	56034749-ed36-406e-82a3-db468b9e0b7e	2e538802-2a31-4774-89a8-c6e4381a887d
brca	1cacb904-523c-4042-a384-cc24ce643c2b	752ad011-79e0-494f-9868-98bf6feb28f8
brca	8f0ea36d-10e7-43bd-9083-ab7aade0c28c	74f31744-0aed-4633-beec-4e203315f0b7
brca	21cf42a9-efe5-4e9e-a85d-c25257e8caa1	35bd694d-1dd2-466f-ab27-03320614b40e
brca	46ee8893-4bd0-4058-af41-0625b44f86d1	1f8f87cb-8a0b-474c-97fb-c71b4fd88d97
brca	c7055f88-af41-4ace-907a-d0ef58f17fe0	6dd0dd7b-62ff-4fd1-a99a-b265f1a91dca
brca	cc0c6440-f6e0-4a13-ab3d-340a22101de6	64d4dfae-8d91-464b-adc3-80ba7caf54ae
brca	e5bcf0a8-2d8b-4213-8b84-cbb4dc5ca23f	db55d9d9-dd56-4ca9-b1f1-0d929697b280
brca	75b6c560-4a81-4873-ac36-71ce78e0f5e7	c65b835a-2d38-4250-a173-0780d2c2cf58
brca	0ab42d73-7619-4799-8a2c-8c7082014fa8	eda6d2d5-4199-4f76-a45b-1d0401b4e54c
brca	1fcc8f5b-991f-441d-9f42-e6fcac49b1d7	d69e59a8-b10b-46f5-b859-b6c178d90506
brca	48119dda-d5f0-4411-a24f-09d7647b14ab	cd7fb75e-1c2e-4201-86d3-b3ba21f476bf
brca	beca0310-95a0-4c13-a956-c34cb596d835	2c6adb12-380d-4710-a7e6-93d5a0e53289
brca	5a4959b0-70ff-458e-b650-7edf192a3f7d	844ad251-3ee4-42f6-ad00-59a7a1670eea
brca	97884f58-454b-46d0-9a4e-e207c06a8b4a	c3a981c7-f148-4252-bd50-af8a49ec0df8
brca	b6db1246-24f8-47e7-a712-786e51303aa2	197741de-a098-4f04-bb37-8ea8b3bb39bc
brca	9307696d-0d96-4434-b33d-5e27668e5a66	7486a2b3-b09f-4e9c-9864-8b51b58d9fb3
brca	9da66bf5-c19c-49b6-913b-25554627683a	e9a12df9-024e-4cbc-b6bf-e4e87485fa90
brca	75b4d640-0762-4dc5-9375-79ababa433a9	92b5de82-0221-4df1-8094-80f40c0bb4fa
brca	ce53e4ad-1d69-4245-a998-56453b147d56	7b892055-c59d-4550-8688-ad039790af3d
brca	1422b87c-147e-4aa2-86b9-6ca59a30ea3b	5fd37868-4762-4109-9dcf-6fdbab5b645d
brca	699a5eb6-2a9d-4150-b20a-875aae12f1f0	b304302a-f2b9-4cd7-ab14-c21edf7778ea
brca	92bc3eb1-d5d7-441d-969c-eae5ccc6c2cb	4fba3deb-db94-44b5-a0f2-a575d270779e
brca	5c1372fc-9844-44fc-9b46-15537b96900c	f63722c1-a0bb-4bf9-8a10-1d76a8e1a0ba
brca	c5ec3526-a989-4b20-8eb0-82172ab8979c	2199b7a1-bd47-4bb5-b36a-a3e291e3e259
brca	af0c3bab-db4e-44d5-bd2b-345578d3c2f0	c49e3b18-fd88-48f4-8b01-300692ceb367
brca	2853e093-c7d4-44b7-b410-5120a710e780	fa176764-a76f-44c7-b97a-cd6d21e052be
brca	cea50693-9be2-4d52-a25e-8a554efcf898	cf0e7e4e-b857-4db5-9ae2-551a899f77be
brca	766db30e-d694-46ae-9eaa-e7f709a30481	9f80649b-a249-4fb5-97ad-059a30e13fea
brca	432fea80-14ec-44b4-8bc6-1381de55341f	d3d4d709-ab34-4617-aa8c-51a3d0a3efe6
brca	0a0634e4-f0d2-4529-a06d-6db12ce91165	b95eef8a-205f-4cf8-9d3c-ae51d406e1e0
brca	6c3617cd-e7e2-4aa7-81ad-fda0b75f6d63	12d31787-e54d-4729-ace8-9141043c92b8
brca	1f96fdf3-9f3b-4add-9170-3ef9df410375	2e243f0e-9d7d-4cb0-9678-70607f90430a
brca	71cbfefb-6648-4759-9b75-b4fb1800503b	451e1a67-47e6-4738-99d7-fb7771ef61a3
brca	6bbff701-4672-4140-ae2d-350f82ed05b7	a12fd22a-7f84-4b6e-b6d8-012e38eb73d7
brca	7aa2d74c-2c43-4f77-a0e5-dd187e40597b	910655da-2c12-4572-96b7-ded616e69b4b
brca	196d6ad3-cc1e-40bf-ac23-7f8161019de2	cea9d8f9-e18c-4947-a461-5f712e3c1e6d
brca	e628a79e-5d25-4269-a42a-041b9d1d4e65	08740d7f-5a5e-4dfa-bd48-7fbf228a7a28
brca	c90db6f3-03b4-4092-8efb-4925a423130d	2fdfd287-d13c-4910-9788-73987d45908a
brca	bc0aa67f-b4d9-4b23-91e5-b17593b770cb	5fe3c51f-65e2-4da6-8924-a6fae17c022d
brca	43e98f55-664d-48f0-8eb9-dd7d06152c86	6a2972e3-cca9-47e5-aac0-b770f2399eeb
brca	dbbf8432-0532-4085-b45b-7c3ce2037aad	4958c36f-1dc7-4f14-9dec-36e14107dbe3
brca	b554c4a9-b18d-4d2a-9adc-95781f5117c3	3144f1fb-4342-4079-bfe8-940da4bfd88e
brca	dacd7b79-60cf-48f7-abac-0c298eaa9e76	9ac44381-5d43-4f63-aa3f-7703bfc923c9
brca	0e8aa385-4fdd-42ac-be2e-d932713b8825	b6c286c6-2755-419b-87d3-59c7feda9653
brca	77ceab88-852e-400c-acc4-2bbaf8546296	bef7b135-a727-45e8-850a-cc4cd56c49aa
brca	80754325-83dd-4731-977e-2d3221ec9e11	b3264748-947a-43aa-b227-b294fbcc8447
brca	3b7c9d34-6c34-49ad-96ce-6f19134e84f4	75b5529b-565a-4eba-918a-910b2f441d32
brca	1dd53b86-44a7-4f63-a6b6-949254bd5b89	3b01d064-8c00-4972-9f07-407eac8e7534
brca	5ea0faba-6db7-4acf-afc6-76d4d391aae7	6429c443-8ac3-407f-bb9c-66420b904bbf
brca	cd7b3747-0703-455f-9cb6-b02b9bf8ab00	d67cd793-2931-429a-9084-2f3c4c8be7ad
brca	e7331822-2f0b-485f-9624-f225ab71991b	5e670fec-8992-44bf-8657-f7f9a272306b
brca	a05904a2-1280-4f25-b853-89a970a13036	8360cec6-daf6-41c9-9a4f-7fc03c958dcc
brca	4e327716-8e3e-4058-8230-8ac5d15c7fb2	8631969d-4ac6-4fe1-9db3-d47db604494a
brca	2ee62c72-b7e6-43cb-a24b-cfa07861148b	bc0bc70f-c6cf-4dbc-9dc3-8b7bc5f381a4
brca	84a6ed5e-ad73-4399-ac37-381721f3b4e8	f2622cdb-ac92-42b3-a1ca-67e133c3dd4a
brca	e9f7caba-a833-4c3c-82f2-11d7a233974d	f2622cdb-ac92-42b3-a1ca-67e133c3dd4a
brca	a03f6b87-d762-479a-9132-aa42563bacc4	f2622cdb-ac92-42b3-a1ca-67e133c3dd4a
brca	72afbcf1-d339-47b6-90d7-6fdc4bef46c3	3a711140-1b89-4611-9992-3861e3d0e01a
brca	822d3bb2-b845-4073-a5fb-7ecf9e5c10a1	3b7b9c1e-a84c-47ed-983c-9e4b00cbf01a
brca	6c008c2f-bcc4-4497-962e-8e76879b3ecb	67c5f371-3fa9-47c5-8b15-c2dd9acc8519
brca	d7f11b34-6b38-4a7a-80b1-fae9b7243caf	3b7b9c1e-a84c-47ed-983c-9e4b00cbf01a
brca	75c3e5e4-ef05-467f-9e7e-d3003db187b1	67c5f371-3fa9-47c5-8b15-c2dd9acc8519
brca	144938ca-ee3a-4d56-af1a-00934de5aac5	8785012f-f73e-4d68-87cf-1d804af32782
brca	432c0e30-7fa0-4458-9782-9c589144193b	7861a5f2-8910-4bcb-9c34-f79c5acd6e21
brca	8f775876-129a-43d5-8b3e-e04b5f339bc2	011b9b2d-ebe5-42bf-9662-d922faccc7a1
brca	90746456-38c0-4c43-87df-2bc9416b87ae	8c7e74e0-71ef-49b8-9217-94b8ef740ef9
brca	289d70be-aa36-438f-83be-6f8e29b44981	8785012f-f73e-4d68-87cf-1d804af32782
brca	da42b5c5-79d8-461f-b63a-bed8ccb6cb12	d8492ebd-3d94-4a4b-8de7-386526691cc2
brca	9730f120-f06e-49b0-a56f-afeaf7931843	7875018b-91dc-4ab1-83b0-ee3883e2816e
brca	1e668c58-c037-4a78-8378-0c32fe5dee7d	4842bac3-abaa-4900-871f-f2c3ba6457f5
brca	107aa941-2e46-42bd-b639-d6083ec0ec27	ad0fa961-c085-4f38-b3db-5fc0cbf6b64f
brca	5cd2285e-b2e0-4295-922e-873520da97f9	b7a4df9a-4e25-4550-9c10-338ca1921c2f
brca	28debfe8-16e5-44d6-a9a7-28887e61f8c0	ee14e049-b891-4dda-a730-8ce99bd93baf
brca	356a32a6-70b7-4c7c-a58a-e0c746599d01	66fa504c-4ae4-49ac-9355-1e063776dc0d
brca	75fd3da0-c246-4b13-b723-f342481cc81c	a076f135-be82-40fa-8516-285ed355c965
brca	5b26f6d8-44a3-4108-a5b9-def55d09d93e	a53dd490-e0ba-419a-90c6-b905e241a8e5
brca	788c5929-8dbe-4194-9e48-63c9d8a0ca75	e17c565c-9857-4df3-a352-903b53093c85
brca	e2de8cd0-bec9-4ca2-b311-615a4ad13824	178b2c48-c07d-422e-ae17-8bcfd996ad51
brca	04920590-3b70-4004-83bb-411caee15d3f	49dc3e68-6206-4f16-969f-a758cc7be8ed
brca	b334f93f-48ff-434a-b6bc-8bc0920a5ce8	67c5f371-3fa9-47c5-8b15-c2dd9acc8519
brca	295f6873-06ae-4081-ad65-3615e176fcf0	de531604-bd1a-49df-96c2-6de3ae703f1d
brca	28be55ee-4ca1-4318-98d7-7e58224e3f0b	b63391a0-73f8-4544-9e94-f6529245ca2a
brca	5cfd0e45-eaa5-48b1-b1d8-aaa70607be50	89128dba-403f-4a96-bb3b-23ed0d5e2147
brca	6be3998d-9799-452d-a565-67b4e75815f8	6f6afd31-b5dd-48ab-b18f-6390ba18a5f0
brca	c7a92fc2-bc36-4e62-b3ef-74a8aa012b79	0f64edec-0f1f-4025-8a53-75f9534f7828
brca	a9c43183-9320-46cc-8180-4d5b9d99a965	271e8024-a008-4bf0-9f6e-177f60096b1b
brca	ef0e5214-d1b1-4bf2-b559-2790468a79fa	4f321d41-3255-46a4-ae0d-1cf39699e624
brca	a86b3e7a-e5a4-4aef-b834-ba301c827b63	2e1e3bf0-1708-4b65-936c-48b89eb8966a
brca	aa0e3464-82ff-4989-b88a-d0768f6490d1	9857be0c-aeca-4a43-90b1-0535bd08e086
brca	73b41e1e-56ed-47e4-8bf3-077be227480d	0a2a3529-f645-4967-9a58-89ee20b8bb62
brca	fe9ddc59-a7c9-49c6-85e9-e9078403d660	58959e88-54e2-4558-9664-2effda7403dc
brca	c6df27db-d775-4256-ae1f-c324701dcc2f	22eaba28-be67-4730-9846-860bc1fca29a
brca	adfbb8d3-00fc-4260-8540-98eebf345797	d093173f-08ab-4138-bf3c-399c45a6e163
brca	b8fc125c-ecea-420c-89ed-3624d5644359	d3b9d925-ae04-4721-8bfc-50b41225bc74
brca	8a639233-c135-4923-8002-139449d60870	e98b69bc-766a-485f-b5e8-9166b8d457b3
brca	52c429af-4c58-4167-a294-5c89d9643ae0	f7ab565c-83b5-4988-b9be-8a46f65dca8c
brca	3f31e84b-e44f-4fa3-9923-83c89c9c133e	69a68fbc-e43d-4652-85ee-693211bded47
brca	51464022-7dc8-42a4-8214-be47ab87a555	a8a199c9-d781-4e6c-af8c-c85d60c7cd40
brca	e68a5099-ab35-4975-8076-655f75ddf9ea	0c23c380-363c-474d-b64c-b47f612a8225
brca	be85698e-6753-46ac-b5fc-a84df43e8201	e3fcbf94-d3ef-4a37-aa45-5297f96af9eb
brca	b3ab062a-f716-4cff-afb6-a7bd562b08ee	f4b69043-4a67-48e3-a4d1-72a21ae2d175
brca	9da91059-89ed-406f-b11b-e67a113e87bc	08da7c4c-3067-4bcf-9d7a-78566df72e69
brca	fa190b8f-2c9d-4ff7-a45d-ce034268b75e	f72c1d69-da35-459f-8542-59bfd6c09c23
brca	640f161b-b650-432d-b77e-bc9f3a0ba27f	f6ed684f-ee7a-496c-80d5-6eacd494d16a
brca	ee076793-c29e-4615-bc03-e6578f5e893d	9d166970-07c8-4ca3-9cfa-ed0049df9ecc
brca	84615699-6cac-43ba-92ba-fd16a0863673	cb0a2055-2168-4454-8755-47dd613db36f
brca	cfcd7bb7-a9dd-4279-bce7-ef9cb4f8173a	f05d314c-5ec5-4e2a-b785-9a702716f111
brca	da0c6427-d1a4-4d61-8cfe-28fe8c436ca9	4a831893-f4ca-4357-a756-b5e954e35dd7
brca	b1429c99-80da-45d7-b95d-4070b1520db0	0d146997-cfdc-4587-888c-e876fc455c80
brca	9f112096-8250-4266-a846-867e9c3800c8	cd3faa15-743c-476f-ab0d-f205b14126b6
brca	4b0b8fd3-c783-4fd3-b880-67aa8059ff99	1d38d356-d126-4476-94d0-26616b9375b1
brca	11f2ae41-f230-4685-b19f-19e14542577f	8b525ec6-d24b-49d4-bfcb-b354de4dae7c
brca	6f609739-cc90-42e7-af00-85ac68208429	01263518-5f7c-49dc-8d7e-84b0c03a6a63
brca	3fb0f2a9-8c50-4df6-9159-995951a42f3b	791c5768-f0f5-4ab6-86eb-998e5c4b49e3
brca	2c8cb5e5-dd58-47f1-9d4e-bdf7559efc6e	b2ecbc0f-2c30-4200-8d5e-7b95424bcadb
brca	f26e73ea-9282-4e81-a70d-9fad49c91109	4e6edfe6-adcb-4c12-8ff4-38a79f5887e8
brca	17a1e07b-c57b-464f-b90f-bc92d44da45d	cc348a26-ee11-47a4-8b51-de922967e175
brca	3590be9b-ac48-4418-983e-6788076c56cb	09765b0a-94f6-47d2-af56-93368084ac3a
brca	0235d954-ff3e-403b-b3d3-ef8147d22433	80419545-4e5d-4baf-8948-f84589b5ef3e
brca	b82ff737-a9ea-4388-b7b1-bf1ec6e2d02f	2f4cbedf-ed7e-45a2-bf34-f1d1e696bdde
brca	783b4c84-9cc0-4560-89d6-5762c7dd58b1	17baef7c-d97d-4b98-ab53-503ef856523d
brca	47b01b37-b2b3-402d-a52f-2d7420db16a9	7b605fb6-d077-401e-b870-b87ddf505f82
brca	800c5f81-0ff3-4463-99a2-76cdb64b0886	3c612e12-6de8-44fa-a095-805c45474821
brca	39d3005f-8405-44a2-b03f-43e21fb4e581	7e8713bd-0b17-4f09-9696-bc29707d862b
brca	f6cf2bb8-aea8-44c1-97d8-1e6a70a8ef6c	33919e92-4ea9-47e5-a6f4-36e51845d50f
brca	f4fb1a29-1a02-43f3-988b-842818b5d852	bb026999-0aab-4232-96d7-2c93b6c9691d
brca	9c7e59c1-f605-4ae4-8baa-d6209233a7aa	31427699-e27a-4035-8925-6d8d6900d097
brca	de9c465e-8119-4d56-8de2-4d9d86ba8c00	15ff4b02-bb69-4d24-8a07-b82f428e428d
brca	d4cba7de-be8b-4f5b-b6ab-1df046e44cb9	ee5744c0-a8dc-43f2-abdd-0b5529a3e9fb
brca	9948b04a-06b2-44f5-bcb0-dd58097267cf	ebd1512a-4865-4193-97b3-f599d555759a
brca	d090fdb8-a972-49d8-9c3f-8757fad97f08	70931617-b3df-4a12-8e3f-2b2307602f48
brca	efd57689-d988-4d37-8b2a-55d6400bb480	8c7e74e0-71ef-49b8-9217-94b8ef740ef9
brca	1cbc3ba5-88d9-4a59-a8e8-50e826377300	d1703dbd-5c93-4cf2-a4d1-0d90640882bd
brca	4fae2c1f-46bc-494e-9c16-6aff23f5a707	5a53ec47-e63f-44a2-8078-87659544fb04
brca	2385e958-47b5-42ac-bfa1-936143f42a21	f3b86c02-09a5-4e97-aa7a-86f13f7cda4b
brca	fc51a34b-ac53-4fad-8ebf-e0cb50c96c76	79126e88-9cf8-45ff-bf91-a98da3b304d7
brca	713244f7-527f-489b-a6b3-d051cc240069	441919eb-8c9f-478c-bda3-8de4f8295e8a
brca	7c34e389-fe83-4410-b06d-1b97f0a01a8d	03da7a65-fa2f-42cb-a709-5fe8736f21d3
brca	71870bb5-c62f-4e83-a4e1-0644531de373	29fdc464-f216-4828-b456-829f71436e27
brca	207a9375-8b6d-4a16-8a19-2ce39be2d1dd	da70cf7e-0e61-4c72-b4c5-c408569d11b8
brca	24ed872e-3cdf-4161-95d3-4d9bf14afc4f	c8f39325-5382-447c-9291-a6915fc978b8
brca	73865900-ab18-4f04-a2b2-27d17dd9f03b	d111c4ab-b39a-4a7c-8d8e-cb342bc10627
brca	8919ff99-9377-4826-b129-520add95c95f	dc657ca8-98e8-4ec4-a513-1b848be0e85d
brca	34c140e7-e69c-401e-a896-df98fb2b305a	baf2afc8-f16c-488f-947c-efc9083c6bef
brca	f48cd28b-368e-4de6-b051-1a48381b9866	96312510-c126-485d-8109-ed81844a1dc3
brca	ed8011eb-328a-4bd3-9241-7e09a4c77ddd	ba80db4e-d899-4da4-ae49-5263d98e1530
brca	7cf0fa17-6563-48fc-96c5-f4abdd781f54	a8f5c479-8685-4e2d-bb60-63f1cc651083
brca	72237615-1ebe-455d-a6a7-f91a4da50733	44bec761-b603-49c0-8634-f6bfe0319bb1
brca	6121ccc1-42ac-44c3-add7-fa1a8b93f27a	4e42fdc5-2a8b-49e9-87ef-6db7a6692d08
brca	400a69cd-7fa2-4a41-b1e9-b60cf5e67a42	6ddaee34-46eb-490c-bd13-f0ab963c4322
brca	39b81881-3894-4d4f-bddc-01bde752811f	515b1400-e896-4f2a-81bd-70895441a0bd
brca	40620a8c-2acd-4ec8-b497-dc8072ce5dda	0045349c-69d9-4306-a403-c9c1fa836644
brca	309f3c7d-12c2-486f-a556-fd47232df9f2	418c11e8-2670-48d5-bbf5-95b46bff1201
brca	8fcec2d5-3556-4b20-a75b-c0d050a48ecd	c0b7b798-3383-4a45-a455-9eca5810739e
brca	c50a23a9-32d6-4aef-99e9-9b6d08fbbe41	5d1d00c6-fcae-479e-ae1e-de76efd41d98
brca	eb1f703b-6bd1-4415-a9b7-af8c83d88593	ed2617c3-5d3b-4688-9283-0f8a10e0b10d
brca	3ac561fe-fce7-4c04-bb9c-8c162870ab11	83f943c7-3975-4b4f-985d-9c057741793b
brca	e2960096-b28f-482e-a605-674a9ca8b138	0ed9ad26-7fdc-4d75-93f9-d029eee94993
brca	59ae247d-2455-4f43-9d90-502875bdcd77	6644fd4e-d2fe-4785-a73c-0f36fcc740e2
brca	7539d2b0-ebe2-47c8-ba59-4d19bd6cd6f5	993103b1-e5a1-4c33-8629-be53ebc41d64
brca	e2cf8377-b97d-4f85-a6f6-5ea6bc2ecde9	6d4860b2-21c6-4b7b-9093-2f32700d0612
brca	2483e519-89c5-46b4-8606-a38038439632	87b85935-a058-44ad-8fb6-8511130eaffe
brca	e10d4feb-0e9a-49dc-ae86-49d8f3316bf8	aba5f46a-e67a-4cd2-9c52-c0686968ff04
brca	c3eae140-13c8-404d-acea-45e7f998c20c	1133b8a9-6b11-4511-b70a-f200e3b8b5db
brca	a28417d7-5915-4fd9-8c1d-3decff6f02aa	d9dc3b59-613d-469e-8b4f-6c5a557eb26a
brca	d12cb01c-6127-4127-946d-e84fed367e00	e828455d-4680-41b2-8a1c-1582e3790d62
brca	55c36873-ad37-4f09-ade1-3769a7552af6	bf3b1481-ae31-4406-b084-b6cc1d7163e3
brca	5dac1ff4-ce78-46ce-91aa-6970c20e75d4	b8b6cebc-26dc-43ae-a94a-20da6018f7ae
brca	79d0c682-52c1-4c35-8dd4-5d465061592c	a412b374-4d25-491f-b76f-ddaa989acf59
brca	a3ba7c0f-17e9-412d-aaca-9b6bd4f1de7f	dcd5860c-7e3a-44f3-a732-fe92fe3fe300
brca	cd78992a-f607-44f0-a656-64c305f8fe74	dd96a9c7-899c-47cd-a0f9-b149ed07a5d6
brca	56fc8021-6c48-4a49-b609-8160bbd1d3d7	214a4507-d974-4b3e-8525-7408fccc6a0f
brca	db3a4400-8b7e-4623-9022-3947a6343781	34d5a193-85e5-4399-8a9b-e92858eafdfe
brca	bfdd6019-3446-4d4c-a7e7-a88554a26e7d	42e47f3a-dff7-41e4-8f84-146d97e8ab72
brca	cc3b9a86-3106-44a6-8e21-56d38371b7e8	1b4cfad1-e353-4411-97b6-2b7b9309e95e
brca	41879f70-b949-46f3-b19c-ff9a4f08a6df	d81594d9-dd6a-45c3-8bad-61960611d78d
brca	c8af7f15-a815-4fd5-a8e9-84f99f79b7f3	c54d5507-bba5-4a1e-8885-3c3b1eed13c1
brca	0e8ba086-c4d4-4bb7-b54c-db5b3ab9c536	378778d2-b331-4867-a93b-c64028c8b4c7
brca	b141e7cd-c246-45de-8942-ec818faaebe4	f06f09f3-8133-4a92-ac86-fbe64295e0d8
brca	489e5fe4-7672-47c3-8f9e-51e955998804	dc15a8ae-991e-421c-bc70-70e94f79dd17
brca	cf3a8995-d4e6-46f4-b6ef-d466e915d0dc	13ca97a1-75bb-4a49-b8c3-181e5b2c9e86
brca	535a7ce3-1aee-4efd-8494-2e3e7d9f0b80	17f275c1-a0d4-487d-8f02-ea279584b4cd
brca	81d40e51-7071-495a-83a3-c7329468500b	281f70c5-876f-44b3-84fb-f2302f85e74c
brca	9d5dfd9b-2725-4153-9de4-a274d3306493	f0787165-6f58-4d67-b510-928eea2c4882
brca	7148eabc-9882-485b-a84b-2168da4ed63a	2a84997d-ccee-4f46-bea2-752534f26416
brca	bef35ee2-0c33-471b-b672-8b36e0f2af8d	83f26720-007c-42c9-a7de-7484bf8afa89
brca	b7e9d2cd-7815-47c5-84b0-57aa1a5ca4ac	fcef8cb5-fb2c-4bfb-82cd-6b9f3145182c
brca	d8543de2-670b-4e2b-9881-dc5ce07893f5	784de7ac-8424-42eb-83d4-a1bebaa42b97
brca	9bc67cbb-1785-4a3f-8fef-1d68a0469da1	75f6e476-233a-409c-a3ef-0240be569813
brca	10859f72-0767-4864-9d5f-11617e0a0275	a6cb373a-1604-4e25-bd81-da6c3e4f06ee
brca	dcd2ea41-1dac-49a6-8714-0cf7919984a6	96f23d8a-be0f-4925-ba00-805dc293414c
brca	f162af71-0149-4341-b369-743a87a75f8d	4b0d295c-e185-4b52-9752-178e5bc1d47d
brca	052e1f12-fb4c-444c-b8ee-34c37e37bcc5	5dc1bee9-c44d-4fdc-9ae5-83426c4d6880
brca	7b13fab3-066d-4602-850d-6b46de20df9a	4d120899-9a80-4736-b097-285e9e261bcb
brca	65d5b99c-4285-4acf-af36-e32cdd561839	af5453a9-cf1f-40de-aec4-0e0710908fb7
brca	ddd58025-467f-4d4f-8ba7-beb339c39611	b6b1dc9a-91f4-4b0a-afd5-62c9a90c0d5e
brca	98b113af-a275-4665-8480-0ebe27367f65	1111fb30-46ce-4722-98da-ec9ba2323d90
brca	0c3cc733-0de0-46dd-98cf-e5a0da765af7	95c53f69-0f05-4348-822a-571f3d757001
brca	01ece777-02ae-4657-b295-1943959f5e1e	9d95a65b-e41d-4f93-92d4-99dce29ff40d
brca	c6f65c79-8d8b-4784-be80-64a69b4cc000	e4fc0909-f284-4471-866d-d8967b6adcbc
brca	9ebd1e12-d2f7-4811-8ee8-db8c3f866d69	0fe1419e-a005-407c-8ae7-15c4c1579539
brca	64c6a628-936f-4a99-93a3-8579a458f5c6	4a032bad-e726-48f2-8f39-e3acc109cc91
brca	394a343c-69c2-4df7-b552-3fe85514250c	9434687a-197c-4959-b6b8-9c05f1dd7f53
brca	981ef671-f809-4a0f-9835-fd982eec007e	65cac997-4d39-4501-85ec-4fcb328a8eb5
brca	a900c951-28f4-4a89-ad0f-7fd3757eb7c9	157ec9e0-ca6e-4da1-9233-f976cf0db433
brca	97b53043-8c16-40ca-a817-95eb7574826a	d7308344-5bab-4073-bb4f-4d8cd8d7bd17
brca	b041e11d-edef-4876-9bae-79cb080116b1	c5f00132-1c6b-4337-af6f-596c652665cc
brca	8e4933ca-2f86-45c9-b37e-b272c650be50	3927f736-3b5c-48c8-9d9e-83669ec44770
brca	359785cc-8d8e-4571-8cdb-01454b3f2cb4	23b7aaea-1119-4b10-aa1a-0ae255d2f2a6
brca	c1f364b0-e04c-4d41-a78c-9ac147db97fb	491d5ebb-e9ab-4b17-acb8-630ff9fef0f2
brca	85964e34-63fd-4cb6-9533-4188ef2cd834	6f959c92-b79f-4f84-9ee5-d07d3212d52d
brca	28f72092-e49a-4238-9a52-2682f68529e1	271404de-24e8-43f6-806b-fb510c1124c4
brca	d55649ed-2634-47d9-8480-51ef964a5743	aeb6a3a6-b57a-4c53-90e6-e833777dd2a1
brca	a85b4df7-3cc1-4dc7-84a4-d84156c49528	8cccf160-93e9-48a5-9b8b-54aa50153142
brca	d847940a-cec1-4936-acdd-6dad414f7d9e	f130f376-5801-40f9-975d-a7e2f7b5670d
brca	4494eb76-0814-43be-b00c-9f03bb8d8a34	1be375fe-5ae5-4e75-a729-69f86a661d9a
brca	7d4b8ba9-3e83-45e8-8b4f-61750e38d2a3	719082cc-1ebe-4a51-a659-85a59db1d77d
brca	8e6b0f42-5e26-46ea-a06a-3a7c26d965a9	016caf42-4e19-4444-ab5d-6cf1e76c4afa
brca	0fac1917-7e69-4603-a4da-4a983b07ee18	0f7ab21b-1fd0-45e0-9a47-17c4691eb84f
brca	2887cd9d-4b1d-4d57-a4ec-549b81ea388c	94b03e1d-50ec-4680-bffd-7086d1536ff2
brca	bfa186ec-b720-465b-a8a0-d8515c9c58be	cab38ea8-4555-413c-b81e-4621aac4ef85
brca	c48a36c1-a5ad-4abf-b320-fcdf6de6ec64	602083f0-18d9-48b6-a529-31e165c54b37
brca	c585e259-a7c2-4141-86a6-6651a18eb8a4	2d0d7ff4-7866-4ae1-9cf1-a3c7f4cbe48d
brca	84f24ebf-0a81-4598-b466-26c8902c12cb	9ddc3e7b-8b54-4a83-8335-8053940f56c1
brca	0d13bf66-6f1a-4326-ac9c-24a4e934a37c	3dbc8d60-3a97-47b2-91d0-c18fb46b4365
brca	b391aecf-1515-47b2-b83b-1927e0ccf416	8159ff7b-89f4-411a-9b9c-491f1cb3eb34
brca	528adf14-f5d3-4230-9b5d-f29e94770293	5e4187c9-98f8-4bdb-a8da-6a914e96f47a
brca	8105396b-e5b2-4a4e-99bd-bd777fa023ff	10c829ec-fd66-49c4-8afe-ad3ae567372c
brca	30d59d91-ec53-483b-8db9-d57e39f8915f	f2bbfa9d-9a9d-4f46-9fde-378e4c44e2ad
brca	79983119-f309-4863-8008-fd363e93a021	b09643c2-ded5-4346-b3c5-90a48f88a02e
brca	04cf2014-5f71-45cf-a449-3af1a9449c61	a1872011-b928-4189-ac02-e87506c20bca
brca	a85abe50-4a7b-4c06-a593-ae4264d93bc0	96457ebf-ae88-41f4-97e5-cdc3163418aa
brca	3945fe90-44f2-438a-a8e6-fb89b2003499	733a2a0f-b37a-4b81-b49e-3c0f30d1eb37
brca	06e17625-2cf7-4ba5-b47d-5fb1091a3c61	ef4cbd38-bc79-4d60-a715-647edd2ebe9e
brca	8e41a6eb-590f-4c75-ba43-33883f6402bb	6cd9baf5-bbe0-4c1e-a87f-c53b3af22890
brca	6c07b2a3-7559-470f-b207-2fe44a1ac28a	680f23a9-fcce-493e-b908-27c1ad202e4c
brca	1d119ae0-86f5-4735-92ad-07103033d1ed	09c2bc35-c21f-4aa4-ac30-0d8db02ad811
brca	fb6e6c74-e0b6-46d2-9412-6a927ad5f60a	89c128b9-1c6b-4c04-a4af-7066772e783c
brca	07b3ff79-03a1-4229-a654-63a28a34ce03	b0700958-5f90-4546-b35f-635cd506889b
brca	5e6eb3c6-0d25-42d7-b0bc-b8097fd9a66b	fac173a8-1613-4bd4-87ba-83a2cfe8a37d
brca	05d4bd6e-f99f-4be7-bf4a-4b5da9fec881	606fbc6a-b41b-441d-9401-51e54912bf5e
brca	87e9a0cc-3f6b-49d8-b1cb-88e5f310ecd9	baf1207d-7d1a-4cad-ba58-62c26be2415e
brca	18dabc64-6557-4a64-b196-5de1f9e5bac4	30ec8b1f-28c4-4f46-8a1b-a8d51e558c7d
brca	a248ab11-727b-44c0-869e-f01d888ebda7	aa60fa8d-c374-40e0-af2d-b007701e67e3
brca	330f7b75-6840-4af6-9c12-278e1d75e080	1c40b84e-a0e3-429f-a48c-21566cf881c0
brca	5e8cd7f9-5ff7-4dc4-9980-eddb695cc01c	197428f7-bd77-4c5f-8119-87157b5c35b9
brca	ed288809-3997-4122-ba82-32faaee6be70	b8a44fdf-9cb9-4123-9ab0-4bc198921fee
brca	91af1196-e694-49de-8d30-d48ec9c59ce1	a2934508-3daf-49e2-b14f-ed9b7693f96f
brca	15aba40e-f01a-459e-aa7d-874ad768eb39	bb8d42d3-ad65-4d88-ae1d-f9aadfc7962d
brca	4c4f1d82-ba69-4e2d-bbe2-e238b088493f	9b13927c-7357-44fd-8385-92ae6a656b7d
brca	b74ad922-9e85-48e6-bf92-96254fdec2b5	becedbfd-b2aa-4dde-b7f4-29e6f59ec32c
brca	477027ec-7d7e-43e5-9a7a-dbf80830a787	27b05b15-a44b-45ed-a6e3-e7d1ca488ea9
brca	61951568-4073-41fe-b3d7-5d108dc4c38c	2b22db1d-54a1-4b9e-a86e-a174cf51d95c
brca	732bff39-bad9-4107-8acf-681a74613e18	7e1673f8-5758-4963-8804-d5e39f06205b
brca	6ab58560-3f25-4e1a-aab4-e0478e4a4e23	fe7f74b8-20f4-4471-91dc-4cca8c68e5c0
brca	9fcf10ea-31bc-4916-b529-6ff74738972f	9848307d-1bd5-40c1-b655-a33297aaf74f
brca	fd3aebb0-85d0-4f26-9c39-ab0e4f0fc5f9	8240c4ae-f878-4882-aa07-7857c7ac52cf
brca	6597bf6c-7ee1-4cb6-b190-58bb013400ac	1dafdd64-527d-4d46-bbdf-7a97774f881b
brca	0ed34724-ddc4-4d5b-ae25-d798d42c47ba	452672e8-b6d9-45b5-bb02-e88e03e2dd66
brca	41ad7f64-c527-47f4-88ee-598c32b6a470	9d8702e1-1a36-4bca-85ab-5f11d58d7953
brca	d748db01-c641-410f-8bcf-08289e10435c	5aca16ca-4516-4e27-8249-6914029a7ebf
brca	0e82382d-e0a5-402c-8708-74d5c4e2b4b7	9d876f05-5080-4c4e-9bf5-45f631d381e5
brca	e36282ea-e198-4a9b-a291-95172bab03c4	7f97971b-2818-4e4b-9c9e-7c0246f9484c
brca	efd7fc62-548a-4cc2-9bae-27ad8465ba61	5fc7ff35-d3f7-4687-8759-3542bd58e988
brca	6ce55de3-dd7e-443a-8fa6-dba08e2ac8f2	2d4c778c-7f77-4f0a-8261-2086accf15fd
brca	1852819d-1de2-49ce-bb2d-b3e7d61b7f90	aa4244a8-0454-4247-a1c3-357fd51746fa
brca	c9bc1249-97af-405d-bd11-836f93a1a2a4	001cef41-ff86-4d3f-a140-a647ac4b10a1
brca	4b6d9d19-200b-4bdc-944e-1a1521e89266	0a229f95-0ea1-4d63-953e-74f5ec2f3028
brca	1021bfc4-4f27-4e43-b4f2-04784569906c	a8e7d8a4-bbf0-496b-b387-8e014cfdcea6
brca	c1e9ed3f-e1e5-4453-bc2e-8c3467158b75	ecab16bc-28d5-4c3a-8735-3c785bd047c4
brca	0e57da37-d4de-42d0-94c8-8b0975f982f3	a1093598-d3a8-4ffe-83fc-bc7d1faff7e5
brca	af563bf5-3e90-4cd2-98ce-47240d2a39a1	ec77a23d-84f5-47e4-bf2a-fa1c03baf3db
brca	37a6ef15-bca9-40e7-b0e3-32d1aad6bc16	a991644b-3ee6-4cda-acf0-e37de48a49fc
brca	3cb90a71-f1ea-4fe0-a293-b2bf924eeff7	518f231c-f5f9-4a39-a97b-7fd5666d3e50
brca	d7082821-df01-46e2-b2ef-5b830509271c	6397d7bc-9cb1-4a84-81ad-76954e0a8cee
brca	1ddefe32-fa6d-454a-8d83-797a20dc7975	433427a1-bacf-4381-91ba-5fec8a0953f9
brca	9cb13393-46c8-4f4e-8a82-f791ca3eeb15	359f12f9-5c41-48a4-85bc-fd7e307bf7d8
brca	d8c8ac7a-c116-4d3b-955a-476d9c73673d	174850b4-5ec2-462b-a890-89bd1716b3c2
brca	04e3ec0c-0869-4476-a603-5d6d0bbe0e0b	a45d296e-efc0-479e-b2f6-bad834668cdf
brca	bc51705c-2b81-4c5a-aaff-780ee99dc442	a0963e93-b63e-4de2-86c1-81302e271d3e
brca	5c7a2248-6b57-4df4-a32a-ede14da934e2	a9bb8159-32f0-454c-a946-b3286a52b9d5
brca	dc8feb29-c25b-4edf-9702-d68c853de297	a68a3361-48b4-4bd0-999d-b4cc3d43eb4a
brca	4aadaf0f-10b8-42d4-b468-b6c45b7213f5	a2efe7e1-aca3-440f-825f-ed621edca69f
brca	05a845e1-278d-4879-b5ab-c4653ba51543	29df128d-ace2-40cf-88ee-3f6f2170f159
brca	22bcc46e-3566-4bfe-83c2-eddb8d9a5c1f	161917b8-88ad-407b-ade6-d6b98478b359
brca	f40df357-f48a-430c-b3ba-7d151373c93f	ca76c6fc-ff30-4833-884d-3a94fe53ff17
brca	edb8e13c-b10e-4a43-afd7-6c70c86b6c3f	d2f2560c-ec80-4fea-9474-c47a2e85ea95
brca	883371d9-bb4e-4d85-a96c-280d78bf5a2b	52c35691-efca-42f5-a03e-02c9f872275c
brca	2a5bdc75-1fd4-4082-a8a7-c79dd0828a30	f30eb65f-fb44-4062-ac39-a38d072f655f
brca	8d3c926d-4dae-4a2e-a5f3-8945d2ca8b91	08de63a2-7b76-43c3-80dc-df748b1d81bc
brca	ef4926b2-eb8f-4a01-b165-1c1ceb1f4370	00807dae-9f4a-4fd1-aac2-82eb11bf2afb
brca	7f1f2612-5e9c-40a1-8248-c7b59f7ad62a	ce887e90-0660-4f44-a3a4-b3b894cb7eda
brca	bdacecb9-921c-4a9d-b4c2-3472f706c055	86cf879e-3b40-44dd-aaa7-6f49f54a15d9
brca	4273af2b-c823-4912-aeed-45a9f1397fa6	e0929c47-cff3-4518-a188-8764af01073a
brca	3b620082-b268-41df-9ff6-660b958f6a3f	81e7a3d3-be70-4834-8018-4d2cc077a4e6
brca	17fef99f-18f8-4794-928b-046e354590a1	ee554215-bea2-4268-aaf9-784e68cdb969
brca	93481b67-acc1-4000-8336-c5538576d472	48ff0420-0f19-4e9d-a75d-6c54949a461a
brca	b54dd3aa-2b15-436e-8bb6-65ab65ea7608	9fefbe7c-f66a-4940-843e-285cb7b392c1
brca	d2a18820-bb1c-4402-8bf5-d6116bcd37cd	81e32f39-3aa0-468b-87ed-dd2eb6165ddf
brca	86eb9b62-abee-4253-9f67-b358ed1748d9	a0576d44-9add-429b-9eeb-f7b234b7385f
brca	fb66a25b-205d-4cd9-8988-5066238d8f0a	8c09f413-e938-4f2e-a414-84f0e7fcfe41
brca	c79b3003-5d82-4eba-829e-3cc2ec016be1	8d9b50d1-139b-4447-ae9c-e54764d9e2a7
brca	0eb40369-e2e6-4c23-b9ae-8eefbde37035	53ff5893-7d5e-4bcb-be9c-665fa34b7824
brca	3fb95c50-40fb-4dfb-9c94-2ec0331b4fa1	128d198e-9b22-427c-90db-3714455f3a17
brca	41fa9e01-db32-42e8-9e60-87594e5d7dab	6d24e675-2fa4-4102-861f-7516650b3049
brca	705eb8a5-afa0-47ba-afef-9d2639eb22da	6f89509c-f802-482e-b4da-94553aa76fe9
brca	52842f07-3ca8-4187-9af9-ea485ec0736f	dd6b64a8-d546-4fd1-bbbd-ac9703791cae
brca	06ca5fc6-2eb9-4fc4-89b5-af4beb7eef95	7f2a63e6-64d5-4be1-9814-e8416fc9e688
brca	dda9f0e3-2796-45ba-bcf4-2ae897c96d5d	2e82e576-3095-4aee-9853-65f676647c34
brca	576a24c2-4da7-41ad-9c37-4cb005976678	6bc4c56d-aac5-49a2-9913-9538d06d898f
brca	34fb21fc-6ea8-4577-9ac1-9c95ccb270f9	1502c7d7-1535-4e56-9f34-30623acd50d5
brca	75d269bb-d9ef-4a10-952f-0059fe47974c	bdd08ec8-8892-4273-8f21-6fde0f23c52d
brca	9b4f1411-1789-4a09-9f82-e36c00f5cd21	5ff12cbe-a3e0-4ce6-8452-12b984a1baaf
brca	ea0add07-2cd7-4230-a37d-c621bec85b17	d3d545b3-457f-4389-821f-704cb24aff7f
brca	afa86f35-c9b1-4be1-b489-ead155b1ce02	5562455d-bbb8-46eb-a510-e8c6e1e26789
brca	27f30aab-e356-4e6d-8f3c-d5f731f35bea	7aedb46a-48ec-4e0e-8baa-c9ea4c4a7cf1
brca	6b10e56c-91f7-4145-a5e5-83c560b0c118	f0de67ff-8967-4fce-9c12-0e07193285cd
brca	1a58c09b-6b1f-44ab-89db-996f364d4a42	42378dbc-a123-4cf9-8502-165e89fda271
brca	3db3d88b-e7a1-4024-a8a1-07e26d3d68f3	88db1340-e4bf-451a-87c0-6e9168296f5e
brca	a0a0c3ef-bd9c-4b06-a9e3-f26a42d76194	30047d32-0833-4aca-98d1-3b9ab7122863
brca	f95ab9b3-1b7b-4946-aac6-0768ef73c204	bd5374c9-7f36-457f-b66b-7cc7ff64224e
brca	d3cc2e27-65c5-4dcf-ba6a-6f66b2f57db9	d7195183-9fe4-4b17-bcfd-9367d2e539ce
brca	7359d5ac-69a3-4c8f-8c09-4c24e3545825	c70ee5e1-4703-4996-bb5c-f4cca0fb53ba
brca	7ec20760-c02a-4688-bd33-ea84dbdc6e7f	c0f88fc5-56b0-4255-bbd1-9a21ced8b37b
brca	5e0bb4ec-46e2-45f9-9825-84c526dafd68	796b593f-5886-4a27-bf94-7ea8df325e1a
brca	565411d1-ed54-4264-bf57-5fad2830e4e9	546248b0-22a0-4b70-a437-76fb0a238a0d
brca	eba4909a-2176-48df-a13c-4df7fdc58b4f	65cde5d5-1efc-4e30-b1bd-a93598794f2c
brca	9e8d6775-5f94-4a53-aed6-08a18b33a701	6cd9baf5-bbe0-4c1e-a87f-c53b3af22890
brca	9612e42a-5464-4b48-b7df-819a791bf598	6cd9baf5-bbe0-4c1e-a87f-c53b3af22890
brca	373504b8-416a-4bae-9e62-ebf13d22a337	b2ecbc0f-2c30-4200-8d5e-7b95424bcadb
brca	99ce385c-e0e2-41c2-a868-40a31eac1e50	f2622cdb-ac92-42b3-a1ca-67e133c3dd4a
brca	f7e4051b-a5f1-4be0-b139-43e5ef75644e	b2ecbc0f-2c30-4200-8d5e-7b95424bcadb
brca	7d9d1e8c-710d-4b17-a3cd-8cd6208d3c08	95cef916-5545-455b-920c-773a54fc7676
brca	5195e2af-0a23-40e3-a13c-69ea0b306287	6cd9baf5-bbe0-4c1e-a87f-c53b3af22890
coad	bfb2cdbd-42f2-4784-9450-81236eb39c85	4beee9d4-ee52-4fed-bcc4-d300f5ddd4d0
coad	453ed81e-2f7c-41d1-b0a0-e6b2e3d6735b	b54865b6-824e-4163-b759-21a6eacc98ce
coad	d18f1c43-d818-48af-9389-1afbcf43356e	8632579e-d318-4dab-9994-d3945afc42ab
coad	4b1320eb-36d0-459c-ac59-bf2e0e6480ab	eb4e4e09-98b3-4e85-8dd2-75676ff2af14
coad	9c630191-e339-41ff-8b74-d8102d433f02	d976782c-90c1-421d-b83c-7fc2617e2709
coad	0c7b88fe-7ac6-4d3b-93c5-a584f19cd0d6	98d45099-feae-4dad-aa38-ec03fed6d999
coad	bdf3b4b3-1619-4ced-8e73-ebde54838291	4c6c8d3d-e4a3-490a-9211-cfbe7e6ee25b
coad	1020e57a-22d3-4e3d-af69-8bda08b4e1ff	6a4031c6-ee88-48be-81a5-a522720edd02
coad	0f5307ae-29de-4802-be40-c0459cc76441	ac13d568-f79e-4ba7-b7bf-18e4354e0920
coad	f1eaed0e-809f-4b0b-abc7-bce20facea24	19d1a5fc-3ce9-4e43-a364-a4150bcf911b
coad	af07eb30-0f05-4e58-80cf-ddc1d3ed0664	aee20b98-df51-4ead-86cc-0d5f60a74b90
coad	23543aab-6b5e-4b63-87e3-102e68dbd953	e75985cb-357e-4072-b047-eea37965d70c
coad	807da051-49ab-4307-9d41-5ec2104af9cb	95a54459-3fac-42d5-8ec1-ed66d971d64d
coad	aa779a26-e8b9-422a-926f-a2a67c7c52fb	0dc41cd5-0672-407c-9b4a-0f5f3970aa54
coad	8e1f57d7-1238-4dc9-b4e5-6bf346de1f92	f1e6ce83-b4a0-4643-8e8e-a1ef8a158a27
coad	1258626b-b0e5-466c-8197-c778cbc482c4	31a3877d-3e82-450e-811f-3448b06f3950
coad	2aa6e280-d42e-4443-8ce1-fbd032d10178	b3fea9bb-53f9-4ddb-922d-b570562d7a7d
coad	1562f565-a000-437c-a9c8-f058639023b4	490eabca-4575-4bd6-9604-6b6e23d069ce
coad	68a0aeca-6541-40cb-8777-159658573e65	d8e9ea52-ff28-4626-baa3-71350fd53ddf
coad	ade9cb51-d46c-47cc-8992-2f282ca9fbc2	10881458-55b2-41d1-8358-4ee6ccb8ec85
coad	8bdac7ae-da03-4533-a277-8d9b3f19e245	1c111912-c664-42f5-9802-065b1994a2f4
coad	cfc7cda4-a4c2-4c87-8b56-9a011bf69448	99c532b0-6b42-4925-a344-fc7262c415ee
coad	90225be7-4086-4d39-8b7c-46730aa1c97e	794131b8-f4be-4f15-b3b9-6f0b10a5a38b
coad	ab796e6a-b246-427f-8a43-76e8b6784c4e	b718134c-5231-4f29-a423-7bad17c93fc5
coad	697141ef-4832-4166-9008-36b6bf29f4f2	8c043ecd-2265-411f-bc3b-dc341cf56ac2
coad	687e691d-0545-4408-a267-412357506a51	955464c8-9c62-430c-87b8-107db5c980a8
coad	7e77add9-c9c2-4f58-9abe-db2b3c5fc8d3	fb9e7684-a7f7-4f17-bc5d-1f359e1b0d42
coad	b7b22f88-9dee-4fc9-a547-873ed286bd9a	3e1886a8-2ed2-41ee-8b58-10f5321ade6f
coad	587773ba-a79a-4f00-afd3-b5368d0801c1	2b94070a-21ec-457b-88af-3d2a89b97ac6
coad	b9490617-ce2a-4c4f-856b-0fc1e8dafeb6	264c0d45-078a-4207-a101-71f99bcd237e
coad	d28d9b39-dc5f-493a-9192-a9c5114b6226	a19cd9f8-482b-4b70-b7d7-06d6bb1b0260
coad	383ff035-5d93-4a32-8ffa-49d5e5380181	d9fb85c3-ade1-47bf-8159-170f81eb130f
coad	1d06e702-8188-4e56-a525-2ab9c35c6903	eb4e4e09-98b3-4e85-8dd2-75676ff2af14
coad	5f1c23bd-e2e2-43ba-83bf-b6d3cd178d39	1b0b0533-7c4f-4edd-a75e-8b56f49d54ab
coad	863b8f55-dc69-48d1-8ea1-b342f1841077	022f39e9-57ee-4b2b-8b3a-8929e3d69a37
coad	25104429-303c-44dc-b043-c29a4f61d99f	13eff2e5-e33a-485f-9ba4-8a7ccb3c7528
coad	f7c407c3-f840-4c5d-acea-efc8c6d99c21	5d73b382-3da3-4220-890e-2095228bbe6c
coad	7a593b2d-e337-401b-a9be-5af34434f9cc	d71ae66e-2c8a-4fd8-8b4b-a5a2d456a21d
coad	97119d3c-54c3-42fa-b02e-77debda6db6a	98d45099-feae-4dad-aa38-ec03fed6d999
coad	bb8568b4-f52f-4979-9be1-66be301d3ddd	c48e2ce0-3806-4675-92f3-d38ff67c5efa
coad	8cd19b31-de1f-44d1-b361-f2d9452b6e2e	31d960d7-8f5b-4d22-bf5e-fae0849c4efd
coad	9fe898c6-e926-4ffe-8b87-2c14d8d57fb3	e8ec26bd-c88d-42b9-ac8a-ab121b8140f8
coad	be8bc8f4-885e-422a-ab74-95317d3a7797	d5a296ae-c165-413c-adcc-33c9e99ff873
coad	61fb9866-804f-46bf-8cc1-7813d55ad85b	41f8c9fd-ae52-4458-886b-faf37de77dd0
coad	17a14091-a6cd-4bfc-aefd-451813d0adc0	f4a804d3-b5c4-4da5-800f-6e5757ecfa1c
coad	a7780211-a135-4d23-b81f-5beb8fabe234	aec0c661-afac-4f7a-8c31-154d743f2499
coad	ac839ba2-d328-4837-a2a5-53b657d9391a	ebc5a6f8-34fd-48c1-a2b9-7f60f45fbf27
coad	2a8aefb0-9c01-4068-a930-ffad0bb7cf53	aedde4a5-6520-40b9-9721-c9b826490b7a
coad	b3e63ab6-760c-4e1b-9f14-71b31e73530c	c83d38fc-e011-4f75-a100-96513611f3e9
coad	120df549-c939-4319-80c3-e54f2be6900b	131e0571-de86-415f-b3fb-dc9f971258d3
coad	358f104c-bbe7-4242-b78a-4d53e450adab	92c043b6-8d53-4c1c-808a-c4be5e2926e6
coad	9f283958-ade3-4fbc-8028-225e20437314	47a8e514-904c-4867-8f43-7eb573be835b
coad	bdf4455b-15ed-4a37-8250-3bd80a4ec66a	dca004bf-9c14-45a1-b186-ab3759f6c7fe
coad	9ecdbd52-ecc8-47b5-b55e-889835ed5d57	b3c267aa-345d-40d8-a8da-f9f08c64f9c7
coad	efe76f19-a282-41ac-ac73-23499ec2f88b	9c34830b-4d7f-4b41-9659-fbfc36c145c9
coad	3ab8baf8-8b71-4a14-8e81-bf48c1c2835d	25c3201a-3dd5-4edf-ad09-104e5c10663e
coad	a0361fa0-dade-4885-8647-71f4c3397a4e	a56f6562-d2af-47b9-bf81-94b3b4893173
coad	07b48edc-8f77-42d0-a876-b742f1acedc5	88e64f45-adc4-4223-9838-4d7d45b8f0c0
coad	f4eba9b7-de7e-49ec-adab-9ebc67b615a4	cee553c8-460d-436b-b55d-8f41624816cc
coad	feae357d-f624-4ea7-bc40-f9b4a31d4c22	a435fdf4-a89a-499e-9006-cbb5693eab26
coad	d7ab1cc2-6582-40da-a845-92c074f0ae2e	01240896-3f3f-4bf9-9799-55c87bfacf36
coad	d0608c54-f725-41b7-9f40-2213e1d761d7	cc15469c-7bad-4e86-9da3-ae0c72e9d380
coad	7c3c572e-e822-455a-9c57-eed7d8f6eceb	e588714a-7753-4c3c-abb6-eaf1aab53ab3
coad	e97d0b3a-d101-44eb-b157-64b6d63c7e3f	7ad0617e-bc4a-4869-8419-744f04d9b7a3
coad	1e7486af-f1dd-42e2-a9cc-6283714f2fce	8632579e-d318-4dab-9994-d3945afc42ab
coad	eae4e45b-fd10-406f-b0eb-c5b1702a2f1a	abe658e0-33f9-4f57-849b-dec4d20964d6
coad	cc302b52-3e6b-4a4a-a814-d3455975db6c	88832340-46ad-449c-8f81-6a8e5b495510
coad	403cabc8-417f-4a09-ada8-83f49683b339	2db3c23d-c591-4ea0-b0a8-ed9c4343c80e
coad	1dd332f4-3df7-4804-902e-cb5079c0685c	98d45099-feae-4dad-aa38-ec03fed6d999
coad	298bf211-99f7-44dd-802e-3f1aa3682681	4beee9d4-ee52-4fed-bcc4-d300f5ddd4d0
coad	51871b9c-cedb-4ef5-943e-123d1dc76d4c	b54865b6-824e-4163-b759-21a6eacc98ce
coad	a75030b1-0247-43c5-8b82-0ea4f3ebe705	bf69a4ce-ec7e-4752-a86d-dcc80e3c9a57
coad	50ec023b-df42-4f83-8bde-d5fd4eea233d	268c01b3-d2ce-44c0-a2fe-ea846a1253cc
coad	1f0e769c-727d-46a2-a6d5-5147170a66e0	3e0c34cb-fca5-4bcf-a5c1-5a7d286dd072
coad	2fc30f73-aed5-447a-b228-881c6af0c635	13ae9d83-a22f-451f-88bb-686051725cf3
coad	0eb69c65-9839-4d47-90a5-90a887b1ef68	d42bc7f0-cfb2-4ece-ae47-521308635633
coad	a848d43e-2628-4b7d-9c3b-f51764ef0a84	26a41625-4680-47b2-afa9-6a72b148e1c0
coad	b8d809ad-df6b-4126-ab87-4d76dbbca8a1	32b77693-18e1-4692-8488-add1940c9e7c
coad	2f3674ed-8438-41f0-ba47-66e4e5d4d5c3	e76258b7-e13a-4b05-855b-d792701ffba1
coad	d247d359-5aa0-46ae-b0ba-a17f7ce06fd6	79d33c28-a7e2-4fca-8be1-a16fb6d68d49
coad	8ecfcb26-89b1-4ef8-85e6-710dfe6835da	39aec099-a33e-47a4-a602-cbf65ddd3830
coad	0a2be50d-003f-4194-be56-ee3efd63ac71	7144a65f-a63f-4b79-8fe2-cfe48696de03
coad	6be986df-7213-4b53-af65-b5debddbfd51	ab9cc98a-86ae-4913-bcb2-cc3aeff8abb1
coad	259394bc-1129-40e7-865b-e1aaade37a58	cc1d6ad3-b60d-482e-8fa4-0af26823007d
coad	7a4b326c-f109-4eea-9494-65bb1ddbf179	e3b6018c-ab2c-47c5-b183-a295d0110835
coad	13ce0843-ba84-46cd-87b4-a41d256bc2be	ec3f3f11-75df-4fcc-ba03-f19aca907645
coad	8ebd29b8-06ae-451a-a5e3-6a764c9e55f4	dd7a53ee-cb08-40c4-9935-51d1ca17e9e8
coad	bff8ae3e-e3e2-421e-9527-e1d8d25fbc7c	b6202d8d-dd3c-4fa2-9242-6e55759846af
coad	b460a560-83bf-4a6e-9fa3-0916f3931f85	0c53b010-4243-4da3-a059-7f54c9a850ec
coad	c97eacbe-7bff-4622-85d1-1a66f3f4a4f3	96e013d9-8e89-46a7-8d07-bae95af36708
coad	8c4fe777-aee2-43e3-9f7f-ff21261e875e	dbbee8f5-d83d-4195-85cf-f89d327da0a9
coad	ea1e8322-1067-4517-b8e5-2617893c5d31	15b987ba-77ab-477b-a54a-65ec5c7c399e
coad	00fb8fe0-38e4-492f-aa94-2e121e1f2e91	849031de-ac8a-4012-9362-d192512997f1
coad	214a88d9-3bd9-4aa5-a731-435c643211cd	b823d6e5-54b0-43d3-95e2-9be33dc6f734
coad	76775244-8b7e-4ad8-b02a-831d24df2928	790266bc-c252-43f4-85d1-1b06ee529cf8
coad	d483825d-cf40-42f1-852d-8f6b333cf051	b89267a4-0e6b-401e-85b0-e66775858aa6
coad	ed3e2ad4-8af5-4ca2-858b-5ab0c9e4dbe7	9d8c4693-8e36-473b-bb34-a7cdc04dd223
coad	ecf61667-429f-428e-bb77-54de8c38d4b6	4f601d7b-8db1-4c6d-9374-21dcd804980d
coad	7607bfb5-e253-42ab-a857-3f342b217d13	d3062aac-4c42-41b4-a9f3-90aa72e6fb1e
coad	41aabcde-6df8-4a46-bf2c-e59c865605e3	8c0894fb-5e78-40ae-be0b-329ca30f758a
coad	7f1db529-612b-49cd-8e19-4141dfc3ee80	b54865b6-824e-4163-b759-21a6eacc98ce
coad	dceaf1f2-d773-45a2-b23d-8ebf55ceb369	55697871-b9aa-4acd-8dbe-dcd5391db8f0
coad	436d4537-37b7-4cae-9476-d5cbe6f9dc0a	d259eeb2-d15e-436d-9d37-2d0b7658bc91
coad	a7617ecb-2d15-4a68-b5b3-48b6b69aa563	0f008098-d8aa-46dc-8445-cca59838c582
coad	b2afa56a-6c9f-4aad-9280-8cd04aeea306	9f45a227-1fd5-478c-a194-4a5c61b68cc3
coad	41a92221-81b3-414b-aa2e-63c2070d1401	75c3004d-1ef4-49f9-86e0-1bb7b9553a3d
coad	21eabeca-6546-4e31-9bc1-37dc3686654a	b76d1de7-6447-474d-bf67-77e0bb2da73a
coad	373b0a02-88d2-49fb-8580-e9933a35c7b8	4c6c8d3d-e4a3-490a-9211-cfbe7e6ee25b
coad	a248a7c8-353a-4890-8453-0398dae660e1	88832340-46ad-449c-8f81-6a8e5b495510
coad	ebad119a-7bd1-4f6a-8d69-2dd84dc460d4	d976782c-90c1-421d-b83c-7fc2617e2709
coad	60defced-1166-460c-8e8c-b6653e51715a	eb4e4e09-98b3-4e85-8dd2-75676ff2af14
coad	01450db8-8b81-45c8-90a7-a571cff67922	b728e6e8-a0e4-496b-904c-6f07c12e901f
coad	da613dd6-3436-45ed-84c0-91d2a35ec59e	57cdaa1c-4e94-4a28-ab3b-300c0457555f
coad	ef3dceba-8b56-470a-8a08-d82b4da7d5d6	74a0264d-1d31-430d-9a88-e7334c8aa96c
coad	8a930fdc-b6bc-4cd0-a3c6-e77f0ea44946	143f2dd6-a280-41c5-9242-442ef91b73ec
coad	589723ee-00a1-4b8c-895e-b199ef9681d2	49929108-023e-4d35-b26d-50ab4d3ae581
coad	b68bdc3f-5b48-4266-bcd0-3b3c529eb07c	4881a390-c4e4-48b4-ae66-140c64a87614
coad	49ceff67-fe82-4825-b421-b794db26a86f	8e87ddca-f43e-4c6f-9d5b-430b666a7f6c
coad	b8dc63d9-e50a-4a98-91b7-184b98b529fa	6cd8d2dd-5545-43b0-b796-ae0506d62eb8
coad	87014eff-96d3-4c69-ae51-7cb0159117e6	65ab030d-39f2-48ab-80ac-90cb1faa823a
coad	ccf9bee9-6b81-4151-83cf-2fc7faadd672	e7dbfca1-9657-4952-8e0d-dec6373dda5b
coad	2907a302-db54-436e-80e5-e5560adcb31b	6cd8d2dd-5545-43b0-b796-ae0506d62eb8
coad	f2be3b12-f4b1-4076-a2fe-739271d19662	c7c5348f-5708-45bf-b40e-1bf7c9348f60
coad	42cd9c87-d0f6-4632-8cc3-0b5095d21f6c	9fd08502-355b-4f5a-a25c-73ec7184f6d3
coad	d59606de-39e0-4117-88ee-049d5c6b012e	857a5889-19e7-4208-8362-f1377c408037
coad	d71ce075-aa5e-4a59-b77c-96a9b5f472a3	f89bbd17-c732-4847-b71c-a8627a702747
coad	d32d94d4-0b92-4dc1-b3e9-750071f2d7e0	b612d491-7442-4119-a53c-5ebcc35c31f4
coad	25a0f263-40fa-4027-8389-cdb03e4ded57	5eed7e8a-c219-4497-a99f-bfc48faca4d8
coad	33f581db-84dc-40a9-a895-452c97cef7aa	49929108-023e-4d35-b26d-50ab4d3ae581
coad	3418df4c-001c-469a-93fb-3c5b55d05bd8	2e386e48-b99b-4806-a3e3-081d72a606e7
coad	f67d7e47-3fff-4200-8c2d-cb25a660c415	2c30dc20-18a8-44f9-ab10-558c1e5634dc
coad	76dd9abe-573e-40da-bd28-f64d27190c15	c9e829d9-cd08-41a9-a5a4-34f2d7d619c7
coad	cf0c5f13-7cf4-47e8-a07d-3ce4dbe230de	3eb37b12-b8b4-40a3-bd8b-f89fc39c05fa
coad	9a64ad22-2466-4042-b539-15d194f14446	303286c2-bc58-4bbb-9171-74cdb1d7f62f
coad	290502f2-dfbf-46dc-a1cd-a5c6ab9b7612	7a70f061-9a6f-408e-a416-7f5295ceba3b
coad	309443fa-e542-461d-a145-5ec9c5c594f4	35c9264f-34ec-4d75-ab80-aaac86108fc8
coad	7b2c8113-8006-4fc7-a3e3-8065d9f4854b	23252dca-e836-47a0-b294-758ad60aa259
coad	772e5153-a09d-4dcd-a2c7-a50ef03fa936	eeb42912-0c7a-46bb-bd95-369b2b425727
coad	62ad4eb1-df30-4c54-9c4c-770178ddfcf2	07dc5a1d-64b7-42ba-928e-9753bd533c1e
coad	4c917b67-0193-435f-bbfc-f7f21d328e5b	81e7cca8-2d71-4446-9692-872c2fe68d0a
coad	c1eac507-ec28-4594-a839-05a532d3caf3	0c463362-7925-4d9a-9d63-098b50af2fb9
coad	41966c22-baf1-4146-b175-0226956b2340	622cc1c4-d721-4b5c-a88b-216d6368660b
coad	ee3fa125-9df6-4850-ab60-960f1f1be5ba	4beee9d4-ee52-4fed-bcc4-d300f5ddd4d0
coad	15f1af0d-f1fe-4049-b1ab-9595050c0faa	563d67a1-f1ba-4722-aa2d-9b35b1689468
coad	3b26b219-772f-416a-8b86-a89c4ec35107	dde411b2-5d2b-4638-8149-89bc1eb3c7ad
coad	543b938f-e8a8-4972-968c-ddcd3f3151c6	227f945f-76fd-4a63-9609-d4e730a3d22a
coad	ce858bcb-6a50-4138-8e8a-41981cb4a421	fbb69964-f962-4b89-b59b-dd05f8faf61a
coad	e32fd179-5ca2-4801-b123-80d75455a9a4	85bdc1ac-a1a4-46c2-bc2d-e5fabf5c89e9
coad	49f20084-c3f5-40a3-a2a7-71a527608606	14c13b05-abfe-472e-83a9-b28f60e58ad8
coad	aba7ad2a-3267-420d-8be6-45b77310c811	e3ca9046-9634-4332-b19f-88b18110f941
coad	bac248f6-35cf-4105-8cf1-ecd312dce2e7	2900eadd-7e27-4371-94e5-7d58cdff0138
coad	f352289e-f836-4f61-aa45-dc9b9ab8cf96	fb4cc403-694c-421f-b360-3108b6d57ad5
coad	ac7bb211-930a-4f88-b185-57295ef43ddb	3aae5316-6a5d-4b83-9020-ad691d4edf99
coad	0712ef8b-cb13-461b-b5b9-e754ca821b22	fa83dfb5-7386-4a35-9861-aa866478d5f1
coad	8c946086-42dc-49ad-bba6-a5745bb10cdc	9743d31a-ea8f-4847-87d2-ebf77cc5983d
coad	48a058cb-5520-4bd2-a588-ac71301646b7	4138aca8-e085-45fb-b353-74852efe61bf
coad	9d175977-68a6-47a0-a907-e645744e4616	4c6c8d3d-e4a3-490a-9211-cfbe7e6ee25b
coad	35197a84-db82-49ae-8eb1-0c18e4580ce1	f4e047a5-bdb2-4bc2-aff0-e0f45bcc9062
coad	2a9ba30f-1564-457d-b4a1-c85923a1c858	cbe23011-93b7-4e9f-b934-bd0122f91f54
coad	bb4659a8-4264-4404-964b-99e759ddd038	ffa7e03a-4a3c-41f0-937a-4fb862fd2194
coad	57fbf43c-2672-4097-8423-0d0707551702	88832340-46ad-449c-8f81-6a8e5b495510
coad	b592fb9e-9626-40a6-8d58-d54280e06d18	bab21810-f51b-421e-a87f-1f1136cbc77a
coad	0e13517d-f76c-4a66-993f-d8347ee69658	9b2c325c-1f03-43c7-ad5c-b49c6d205635
coad	49dcf9dd-a058-47de-bf9e-9e90f4cff877	58facedb-fcb8-4ecf-8338-2bfa4947acef
coad	f7406caa-166b-4c26-89de-e2ecb396d0c5	2a7bbafe-d499-4241-ba3d-a52ba0a5db3c
coad	c9bc8c42-c0c8-44ce-a3a6-65c36d0ca071	e83e5700-f968-4978-bb78-56a83936ce8c
coad	44f53a42-249d-485d-81fc-491d011e1dab	38d65618-4857-490e-86b3-0a3f772a9f60
coad	53b37cdd-358f-450c-8293-309c2c9cb56a	0ec6ed47-db99-4273-9823-ffbde6a77091
coad	1d38a970-4348-446b-8ae5-9c4336281e8d	b08b5f49-9434-4653-9772-097ec29b2ca3
coad	d70fad4c-8f6f-4a07-ade8-982cf4e489c8	e17959bd-045d-4540-b43a-c3863e8ff3c0
coad	09459a1a-1376-4fa6-a2e8-c86bfe8dc3c3	f88c0259-58ff-4bcc-a777-7705cdbd8213
coad	1a751365-2fc5-4388-868e-380c43c4c6cf	c8d6fe73-3504-42a5-9723-e1916fba8208
coad	393db15f-9f5f-4ddf-a035-d63d993b3106	c8de215d-53a4-4e6c-be58-5887a8094815
coad	777a8f85-1ac0-48d2-9d01-531887b6445d	e4be17c8-0855-432c-bb80-28bb24b62f32
coad	de9341f3-c957-405d-9b36-a9cf0e901096	68801d41-535f-4b38-989b-ef4fe5f00039
coad	990cfee2-e76d-41c7-a2de-60e6e4d861e4	93edb105-5dc9-4a4a-9fca-c91f0161fcc7
coad	39b2b581-ee19-4922-b9f7-e6fae4440b23	28033279-cc74-4775-afdf-2497f6ddb55c
coad	aca1afda-ffa3-4d98-82a8-88c7d59c7ab9	e703af88-c05f-4d7b-b225-d640e4d1a2a5
coad	3c91fc88-e835-41c8-b210-04dfdcbeaf28	73f9681a-f9ef-4880-bd16-93624fd117c6
coad	a2d0c7b9-61ea-4898-a227-26c1250cac75	f6c674bf-396d-4bfe-8d08-e7266c314be3
coad	f42ad7bf-a199-4419-a2c4-2d0d97a3eeda	40c217ee-429f-41f4-adc6-db9186622b17
coad	975bde87-5e8e-4101-acd6-5871361dc712	21ddbfaa-1b21-4a2b-be2c-237dd69b20ff
coad	a1a63456-218e-40be-aeff-c6e5565f8cbf	613aa3e8-a70b-45a9-9c08-0c2346c8bf00
coad	a6760a77-cb86-4213-8821-21a6a72f9d46	f9b5e6a5-c2da-4a0d-9251-bb6f557b7b58
coad	888c0007-aa31-4f98-92e9-9fd8b0088fc0	85a57cfe-f1c9-44d9-8b50-022c0d3438d1
coad	85b3298b-3cf6-443c-9309-086a1b595589	6775ce57-b4cf-425c-a898-061bb9a8a1a8
coad	60641433-e2d6-4b53-b1bf-40d273e720b9	27d9c162-11bb-48fb-a41a-aa05fcb4c1c2
coad	64a194fe-03d6-4eba-a44a-97b779640645	4ad9784e-1edc-4186-9b45-4dfe0003f74b
coad	731195eb-d07c-4254-a1c7-33851267b8e8	96ac1f4b-79b0-4517-8caf-fc05abcaaf4f
coad	9b736c02-0193-48fb-aab0-d1c6f2bf4f90	e8e80df9-e3ba-4dec-b8fc-a5e80d8c6798
coad	cc086e4f-8a95-4586-9924-321028229b71	e4c0d890-a634-48bd-9108-e674532b0d2e
coad	ae0f3660-d820-435d-b030-3cdd70433709	76e96b5a-b565-42c7-a651-34d5132e6dde
coad	20de162c-d261-4e27-8ce8-6e90ffe01c54	ef4bb5bf-4535-4bd1-8a74-aba920123ee2
coad	75a6876c-1b3c-4521-944b-6bd9fd722cd3	fce1fd5a-54d2-4260-b187-4eb7035e96e9
coad	3c5fbc9b-7125-4349-a472-0568981852c8	80e677b1-5ebe-4069-a1a5-1538ffee6642
coad	54f21772-c706-4c4e-af67-9f50a98e0482	c21d2c68-920f-4526-b754-286579c049f3
coad	30f2ef1a-0dbc-4e48-a341-2ee82ee20bf7	4a785dc7-f5f6-4607-a19d-e6354b2fb5a9
coad	f5d67ae7-8823-4089-87b3-8bb47bef8c2e	c113808a-773f-4179-82d6-9083518404b5
coad	38005f35-d336-4672-96db-87afca996ed4	28d03569-8717-40da-8989-70baf2b18f9f
coad	2b3dfd59-39f7-47c7-b595-9910204b065f	c59d90a6-9cda-426d-b8ea-41f0a87033d5
coad	8dfeb3ea-8f8e-4076-a0f5-a553921c0f26	56eb96a4-d2c2-42fb-b26c-1a80012bcb8e
coad	6b3d0323-a036-48ea-9f54-3c769709567b	df5ab6cc-6f68-4b6b-95e2-954c6b57ba9c
coad	81cb39c2-5ba4-478a-bfbd-4e026a4d657b	c293a148-a88c-4fb3-b2f4-e64e918044f9
coad	f5a27a11-1e72-4ccc-8d72-56fc52a260d6	dc22eba5-6fb7-4875-b30a-99fa00758301
coad	1ae21ee2-3cc0-46c8-afdc-9f96e1533a79	3334201d-a3c0-45ec-a9ed-cf48cc8c38e8
coad	f0118de9-5679-47dc-a5f8-794bd5544472	a123dc45-e427-461e-8d60-c51307aa498c
coad	42b408ac-0aea-45db-ae3f-033f3d3448a3	64bd568d-0509-48fe-8d0a-aef2a85d5c57
coad	967ac7cd-a4f1-4426-a49b-1d29a621e62b	568dbda7-88b5-4330-881f-dc5d6c7ce4ae
coad	0edda14b-2b28-4228-9b8e-5a552c147c7f	5d66191d-da49-4d7e-89a4-a382db338340
coad	d504efae-2105-4e13-8a62-12cc1d204aae	19089ae0-b590-4649-9d94-a147fa506e32
coad	25f74f74-9df1-4f9f-be0d-b2f32077c08b	84959e50-17f5-4f2b-8e0c-5ebb139d2c3a
coad	e77822fc-5656-410e-8cb1-41179051aaa8	eed7405f-f8f3-41a4-a0e7-242f23087f59
coad	bcd67610-457d-41fd-aef0-05eb0d73258b	fac2c617-8149-45bb-b766-fbe13dc3c425
coad	b2cd3c40-ca79-4939-bcb2-803a88a37d20	ae6b315f-3f78-4695-adfa-48b0bbab2c89
coad	d2c0b751-9229-479b-86f1-89a48af2895b	9cdca5d8-ea77-4df9-b2ba-0d5e8ec37bcd
[truncated: 4,895 more rows]
