# Supplementary material for: The landscape of kinase fusions in cancer
Source: Nat Commun. 2014 Sep 10;5:4846. doi: 10.1038/ncomms5846 (PMC4175590; doi:10.1038/ncomms5846)
Supplement: Supplementary Data 2 — List of all recurrent kinase fusions and sample ids [file ncomms5846-s3.xlsx]

## Sheet: Supplementary Data 2
Supplementary Data 2: List of all recurrent kinase fusions and sample ids
GENE1	GENE2	CANCER_TYPE	ANALYSIS_ID	NUM_CHIMERIC_READS	NUM_SPLIT_READS	COMMENTS
RAF1	AGGF1	Thyroid carcinoma: TCGA	fa0b5b18-7406-49b1-a853-51cea9e39ffa	10	1
RAF1	AGGF1	Thyroid carcinoma: TCGA	6fa50314-f4cf-4545-916b-452170ea47e9	18	1
RAF1	AGGF1	Thyroid carcinoma: TCGA	9b585da2-52b5-4885-b063-d4d992649bb9	19	3
RAF1	AGGF1	Thyroid carcinoma: TCGA	7981ceb4-3f67-4060-9deb-54288cb1c5cb	28	2
RAF1	AGGF1	Thyroid carcinoma: TCGA	2b16f848-9038-413f-8ae1-a27ac0e029a2	8	5
RAF1	AGGF1	Thyroid carcinoma: TCGA	d2d8257d-2763-4538-93a7-192d4923c2ef	8	3
RAF1	AGGF1	Thyroid carcinoma: TCGA	5faf9190-c423-4193-800d-1b38c4e9a810	208	35
EML4	ALK	Thyroid carcinoma: TCGA	f00f3512-7a98-4f2e-8a20-12f547fa3d65	87	13
EML4	ALK	Lung adenocarcinoma: TCGA	c5ebb089-2c7f-44bf-8af0-75f14f95aae1	5	2
EML4	ALK	Lung adenocarcinoma: TCGA	03570ba4-236b-4ec2-82f2-d7341eb09cf9	19	6
EML4	ALK	Lung adenocarcinoma: TCGA	d025f4ee-468c-417f-94e2-4a8212f712c0	19	8
EML4	ALK	Lung adenocarcinoma: TCGA	5c631aef-0d24-4497-83b9-3f7f675e90e8	94	28
EML4	ALK	Lung adenocarcinoma: TCGA	2cdaa358-cba5-4c7c-bd9a-6a459ff0c7ee	53	27
GTF2IRD1	ALK	Thyroid carcinoma: TCGA	4f3d2561-fc5d-4fcf-8688-96eade990f83	28	10
SMEK2	ALK	Rectum adenocarcinoma: TCGA	a304de25-4fdc-475e-8fd9-65f0b0f77068	11	6
STRN	ALK	Thyroid carcinoma: TCGA	0d29200e-946b-4ec1-990f-ddb7443b5c9e	22	8
STRN	ALK	Kidney renal papillary cell carcinoma: TCGA	34d1f767-ce01-44b6-9b7e-f5014ed52ace	78	28
TPM1	ALK	Bladder Urothelial Carcinoma: TCGA	78b55924-02ae-49d2-98f5-48c7a64e3542	358	129
AGK	BRAF	Skin Cutaneous Melanoma: TCGA	7b51a58a-5d50-44e1-b277-d8172518eead	6	10
AGK	BRAF	Thyroid carcinoma: TCGA	115c766d-277c-41da-b9fc-8fefd96028b9	7	10
AP3B1	BRAF	Thyroid carcinoma: TCGA	ba92c434-3604-4b85-bc76-3bbe5c44253f	6	25
ATG7	BRAF	Skin Cutaneous Melanoma: TCGA	60e574aa-167a-442d-8642-e8426d5bb24b	7	35
BCL2L11	BRAF	Thyroid carcinoma: TCGA	7f9b0041-becc-45a0-b5be-059426574e90	15	10
CDC27	BRAF	Skin Cutaneous Melanoma: TCGA	69846147-1ea6-47f5-b687-60d985b9362f	21	13
FAM114A2	BRAF	Thyroid carcinoma: TCGA	f17a21dd-d7f7-4320-abe3-08c2d5041fc5	14	16
KDM7A	BRAF	Prostate adenocarcinoma: TCGA	922e5a4e-7cdb-4261-97b2-344da6abc267	10	1
MACF1	BRAF	Thyroid carcinoma: TCGA	e26caf9d-0f06-47e8-a4e1-90fd473f1372	209	65
MKRN1	BRAF	Thyroid carcinoma: TCGA	60ae1316-89e2-4ea9-abd4-e4f188e705aa	9	2
SND1	BRAF	Thyroid carcinoma: TCGA	d336af6a-8eb2-4876-ac66-e97103f507f9	33	23
SND1	BRAF	Thyroid carcinoma: TCGA	7b4861cf-1a86-4a38-822e-acb8686ad6a4	17	4
TAX1BP1	BRAF	Skin Cutaneous Melanoma: TCGA	c201f270-136c-4cdd-ac47-b20a7ee5143d	77	14
TRIM24	BRAF	Rectum adenocarcinoma: TCGA	be534939-f6c9-44cc-9a08-e91be5239d8f	8	2
ZC3HAV1	BRAF	Thyroid carcinoma: TCGA	6f7b7201-31bd-4647-86fc-85dbb40f02e3	16	3
CPD	ERBB2	Stomach adenocarcinoma: TCGA	629a75f9-da53-4f17-ad4a-14e60939016c	5	41	Possibly linked to gene amplification
MTSS1	ERBB2	Bladder Urothelial Carcinoma: TCGA	e98d9813-d563-403a-a267-e3874469bd56	18	5	Possibly linked to gene amplification
ANK1	FGFR1	Breast invasive carcinoma: TCGA	5a9dc956-5df5-4591-89d2-6af27dbb4611	38	14	Possibly linked to gene amplification
BAG4	FGFR1	Lung squamous cell carcinoma: TCGA	2a38b9da-1f8e-4109-b49d-130c27d44127	59	9
ERLIN2	FGFR1	Breast invasive carcinoma: TCGA	1bb6653a-b64c-4d19-9718-f3f63b293cd9	12	3
RHOT1	FGFR1	Breast invasive carcinoma: TCGA	2b0acc47-842d-41f8-a631-3af0005c2ff0	8	2	Possibly linked to gene amplification
WHSC1L1	FGFR1	Breast invasive carcinoma: TCGA	5a9dc956-5df5-4591-89d2-6af27dbb4611	38	10	Possibly linked to gene amplification
ZNF577	FGFR1	Breast invasive carcinoma: TCGA	b041e11d-edef-4876-9bae-79cb080116b1	200	0	Possibly linked to gene amplification
ZNF791	FGFR1	Breast invasive carcinoma: TCGA	014e0744-afe7-49a2-a560-6f1d0e4dff9e	61	12	Possibly linked to gene amplification
WASF2	FGR	Skin Cutaneous Melanoma: TCGA	abec51c1-2c14-40f5-9279-12d54b315100	27	1
WASF2	FGR	Ovarian serous cystadenocarcinoma: TCGA	43574caf-b841-46c1-a8c4-6128b7a74e4d	5	29
WASF2	FGR	Lung squamous cell carcinoma: TCGA	b3aa1d2c-6052-4733-b8bf-8992c27d97f1	23	0
ARHGEF18	INSR	Ovarian serous cystadenocarcinoma: TCGA	4f43211f-6a0c-4a9b-99af-e8358b507e8a	6	23
MAP2K2	INSR	Ovarian serous cystadenocarcinoma: TCGA	39e65b20-2235-4085-a53f-a6b5c697348a	18	42
BAIAP2L1	MET	Kidney renal papillary cell carcinoma: TCGA	b48afd62-4f1c-4f82-a51d-965c8ac0a896	163	43
C8ORF34	MET	Kidney renal papillary cell carcinoma: TCGA	8d4e967d-bd50-4b8c-a1c7-17790fb9b396	93	64
KIF5B	MET	Lung adenocarcinoma: TCGA	61f64e2b-3b6a-4828-aefd-afe69d7fbbc8	36	14
OXR1	MET	Liver hepatocellular carcinoma: TCGA	1025517c-3ecb-4ba2-a716-d40ae367c903	13	2
PTPRZ1	MET	Brain Lower Grade Glioma: TCGA	25ea49df-db30-40d9-a2e2-d716fcea27ca	20	1
TFG	MET	Thyroid carcinoma: TCGA	dc057aaa-a003-40ad-8f0c-7b069c1dcc84	27	366
CASZ1	MTOR	Stomach adenocarcinoma: TCGA	b39c2558-2703-40ac-822d-368cdf64496c	6	26
KAZN	MTOR	Uterine Corpus Endometrial Carcinoma: TCGA	427c3ba1-3eb2-4a38-b4b8-12ade25ce644	6	2
IRF2BP2	NTRK1	Thyroid carcinoma: TCGA	721e6146-6c6e-4e29-8158-fdaaf0175f9d	384	31
NFASC	NTRK1	Glioblastoma multiforme: TCGA	6dcda4f1-0910-4e80-80b1-4357c55519e8	374	924
SQSTM1	NTRK1	Thyroid carcinoma: TCGA	a1cd70f4-89e3-4881-9979-3af604cf1dbc	1173	187
SSBP2	NTRK1	Thyroid carcinoma: TCGA	ae8f5cfd-7fa4-4005-b811-7ab6ec913f00	164	36
TFG	NTRK1	Thyroid carcinoma: TCGA	dcf74bd1-299e-414e-8b7a-129b0a380d51	138	80
TPM3	NTRK1	Sarcoma: TCGA	687b5e16-01ca-4bbd-a680-bbcdaf60a3a1	105	11
TPM3	NTRK1	Thyroid carcinoma: TCGA	f6a74606-725c-4bd5-9bcf-9a6445624c3c	136	36
AFAP1	NTRK2	Brain Lower Grade Glioma: TCGA	b2e0a631-c703-4601-945b-6fadf2f30656	132	29
PAN3	NTRK2	Head and Neck squamous cell carcinoma: TCGA	01c9c486-321f-4ebc-ade7-bbe6ea5c4a6e	5	7
SQSTM1	NTRK2	Brain Lower Grade Glioma: TCGA	e4e84c27-69c6-4972-ac64-aa78ff6d6f02	29	13
TRIM24	NTRK2	Lung adenocarcinoma: TCGA	f6f2d86e-fa34-43bd-a89b-09add6995833	18	3
ETV6	NTRK3	Skin Cutaneous Melanoma: TCGA	f3b54c1c-807c-4b8a-adf8-83e7f01daf69	27	6
ETV6	NTRK3	Thyroid carcinoma: TCGA	2c200aa9-7df8-4469-a421-db4334b7f338	16	5
ETV6	NTRK3	Thyroid carcinoma: TCGA	1118ad66-fe6b-448f-9eb4-f1b79e416f64	20	11
ETV6	NTRK3	Thyroid carcinoma: TCGA	9e5e0dea-666d-4d04-b831-ed5c4af36c11	22	4
ETV6	NTRK3	Thyroid carcinoma: TCGA	f8323fea-7fe4-4e01-86e9-b836277967b3	41	5
ETV6	NTRK3	Thyroid carcinoma: TCGA	441f3687-4035-4100-a75f-73da4463a060	48	5
ETV6	NTRK3	Thyroid carcinoma: TCGA	fb821758-ff40-49b5-a5b5-fbfa490e50d5	69	8
ETV6	NTRK3	Colon adenocarcinoma: TCGA	325f837c-58a6-4e61-8df5-90767d5747ae	40	10
ETV6	NTRK3	Colon adenocarcinoma: TCGA	44f53a42-249d-485d-81fc-491d011e1dab	14	6
ETV6	NTRK3	Breast invasive carcinoma: TCGA	227eda0a-bd27-43e0-80f1-79db7a6f3eb5	76	23
LYN	NTRK3	Head and Neck squamous cell carcinoma: TCGA	1baaecbe-7a6d-4f0c-803a-9068df666064	142	11
RBPMS	NTRK3	Thyroid carcinoma: TCGA	ed098e59-a59e-42cf-8961-f583e6fa8097	111	63
DDR1	PAK1	Ovarian serous cystadenocarcinoma: TCGA	43bf7074-0d8e-4c22-94b0-afb522d69d9e	38	140	Possibly linked to gene amplification
NARS2	PAK1	Skin Cutaneous Melanoma: TCGA	61febea8-e3d8-4e63-89b0-73f4dee45f11	14	7	Possibly linked to gene amplification
SPINT2	PAK1	Breast invasive carcinoma: TCGA	8d3c926d-4dae-4a2e-a5f3-8945d2ca8b91	27	9	Possibly linked to gene amplification
KIT	PDGFRA	Breast invasive carcinoma: TCGA	2434e6d4-0acb-4d43-96b6-8ec1546167ae	22	1	Possibly linked to gene amplification
TMEM165	PDGFRA	Glioblastoma multiforme: TCGA	19c84515-7f0d-4cb8-a5c1-3ead64e53351	17	25	Possibly linked to gene amplification
EFNA3	PIK3C2G	Breast invasive carcinoma: TCGA	e4049f73-e7f7-4321-9df9-b0e8dbbabe9f	21	21
ERC1	PIK3C2G	Breast invasive carcinoma: TCGA	e2a7e9fe-8a0d-4284-86bb-3429b74d5aac	25	10
FNDC3B	PIK3CA	Uterine Corpus Endometrial Carcinoma: TCGA	30518eb4-2783-4988-bcd4-36a1a8bb4dfa	14	12
TBL1XR1	PIK3CA	Prostate adenocarcinoma: TCGA	fbc0927e-8c67-4ce7-9a2f-4b30b12dfabd	17	14
TBL1XR1	PIK3CA	Breast invasive carcinoma: TCGA	0732afc5-47d6-46ef-97fe-10af404dce98	11	15
TBL1XR1	PIK3CA	Breast invasive carcinoma: TCGA	c6f65c79-8d8b-4784-be80-64a69b4cc000	6	5
RIMKLB	PIP4K2A	Brain Lower Grade Glioma: TCGA	dc474ca4-497c-4c6b-b822-8f96ce97e5c5	23	8
XRN1	PIP4K2A	Breast invasive carcinoma: TCGA	8079980b-8ec2-442f-9fcd-8eb709e8f75b	27	3
R3HDM2	PIP4K2C	Glioblastoma multiforme: TCGA	a2cf0288-e32d-4f28-aa91-0deb39adf4cd	174	399
SRI	PIP4K2C	Sarcoma: TCGA	58299967-2adc-48e1-afd6-aec6bc59d3a5	499	277
PTAR1	PIP5K1B	Sarcoma: TCGA	04a77aab-b8af-4423-bc56-45e7f2d67d91	38	10
STK24	PIP5K1B	Breast invasive carcinoma: TCGA	72e27d30-7c14-4d2d-98dd-7208e9cd3f20	22	1
ZNF37A	PIP5K1B	Breast invasive carcinoma: TCGA	cf3e7395-c3a1-46b5-8ae5-e5588923fb35	354	74
ANXA4	PKN1	Liver hepatocellular carcinoma: TCGA	e3781ce1-39c6-45c6-a012-87a606845991	2190	392
TECR	PKN1	Uterine Corpus Endometrial Carcinoma: TCGA	48a7b730-053a-4891-b520-c47236afbdf5	23	15	Possibly linked to gene amplification
TECR	PKN1	Lung squamous cell carcinoma: TCGA	d8ae433c-386d-4cae-8dbe-98fa96fca220	34	11
RAB3B	PKN2	Sarcoma: TCGA	6acfcbd7-6333-468c-9a6b-cb6e6c3f314d	37	5
TUFT1	PKN2	Sarcoma: TCGA	6acfcbd7-6333-468c-9a6b-cb6e6c3f314d	18	5
IGF2BP3	PRKCA	Lung squamous cell carcinoma: TCGA	f1f51a20-454e-4fa2-8eb4-3e9fbc23465d	17	8
TANC2	PRKCA	Lung squamous cell carcinoma: TCGA	5e13777c-bb17-4814-83be-b94da9a5f160	16	3
ADCY9	PRKCB	Lung squamous cell carcinoma: TCGA	c94e45f8-c134-4e11-951d-245381f1ce91	22	3
GGA2	PRKCB	Brain Lower Grade Glioma: TCGA	fb24836c-dc36-4591-b45d-b1da2db60390	27	3
SPNS1	PRKCB	Lung adenocarcinoma: TCGA	13a4533b-94e4-4de1-b6ed-0755cc606fb2	16	1
AGGF1	RAF1	Prostate adenocarcinoma: TCGA	922e5a4e-7cdb-4261-97b2-344da6abc267	5	3
CLCN6	RAF1	Skin Cutaneous Melanoma: TCGA	b10a88d5-3469-4e19-956a-09d83e04149d	89	19
LMNA	RAF1	Skin Cutaneous Melanoma: TCGA	8e2cd8f4-b121-403b-bf83-66f6da646776	22	6
MPRIP	RAF1	Skin Cutaneous Melanoma: TCGA	b28c3eb9-7970-42a7-9641-9209213e9042	43	7
PAPD7	RAF1	Prostate adenocarcinoma: TCGA	238589a3-17d7-49d5-bdc3-b561d5a1ef3b	33	10
TRAK1	RAF1	Skin Cutaneous Melanoma: TCGA	6bb1790f-9139-4617-8315-fefdf57de8d1	96	27
AKAP13	RET	Thyroid carcinoma: TCGA	494fec2d-a438-4b21-903c-6ef07fb08fe4	293	55
CCDC6	RET	Thyroid carcinoma: TCGA	6fd6aed7-a756-49d3-a33d-510c9ee18a01	103	29
CCDC6	RET	Thyroid carcinoma: TCGA	274c048b-fc31-4d8f-a416-62c2abd043e3	106	40
CCDC6	RET	Thyroid carcinoma: TCGA	d46fd359-0811-405b-9cfe-693def8e0c55	97	21
CCDC6	RET	Thyroid carcinoma: TCGA	48fea8e8-c9e8-4bba-83e8-ea127b8fd7c3	102	25
CCDC6	RET	Thyroid carcinoma: TCGA	cf6c8ea1-6c00-443a-9ffb-f59fbfddd165	118	26
CCDC6	RET	Thyroid carcinoma: TCGA	99a1ae9f-ad61-4808-ab86-89730a6d77b1	118	42
CCDC6	RET	Thyroid carcinoma: TCGA	225dfeea-fa86-43c6-bc1a-5f9f0798b703	112	13
CCDC6	RET	Thyroid carcinoma: TCGA	aba84355-96d2-4f93-b8bf-261a90e7c62e	113	32
CCDC6	RET	Thyroid carcinoma: TCGA	592cd01f-fdc3-4f59-ac3a-e5cdee0c7c26	158	36
CCDC6	RET	Thyroid carcinoma: TCGA	a878d276-e486-4b84-a18b-b52f1f5ee89f	276	71
CCDC6	RET	Thyroid carcinoma: TCGA	d3ebbd17-3ed6-4ed5-a57c-322f165d1fdd	124	41
CCDC6	RET	Thyroid carcinoma: TCGA	1f8966be-020a-4a57-b374-0ffd7f337688	147	42
CCDC6	RET	Thyroid carcinoma: TCGA	ec81c6bc-b7e2-4555-ad7a-5a6441ea3f48	79	27
CCDC6	RET	Thyroid carcinoma: TCGA	0ff3530c-f81b-4108-8e86-fb373666fda4	72	12
CCDC6	RET	Thyroid carcinoma: TCGA	a96542e9-6689-4cfe-a9e3-0ffec1b1b532	71	9
CCDC6	RET	Thyroid carcinoma: TCGA	f6a7b6ae-698b-4a5a-b909-a9d90dc88a8a	55	10
CCDC6	RET	Thyroid carcinoma: TCGA	4ec53ba6-0d52-4c5c-a710-c670c85d6abe	93	28
CCDC6	RET	Thyroid carcinoma: TCGA	3e246041-bbee-4f09-bb3a-79ebe64eacfa	89	23
CCDC6	RET	Thyroid carcinoma: TCGA	f4a18895-ee49-4810-88f4-c11c00312f9a	87	19
CCDC6	RET	Thyroid carcinoma: TCGA	d1f057e6-5065-4080-99d3-5637e39109cf	87	10
CCDC6	RET	Colon adenocarcinoma: TCGA	771fd812-974f-46e1-a32f-cbc0ce9df81b	21	9
CCDC6	RET	Lung adenocarcinoma: TCGA	8e84934b-2a78-437a-8e38-03121475c0e2	17	6
ERC1	RET	Thyroid carcinoma: TCGA	dd6e3e97-7ea1-4ffe-91a2-18efb1e7899f	13	7
ERC1	RET	Thyroid carcinoma: TCGA	eb51797d-88aa-4fb6-bb7c-ff499f3189fd	28	2
ERC1	RET	Breast invasive carcinoma: TCGA	8a209c68-bef9-4191-b6ec-7a1a9258b3bd	21	9
FKBP15	RET	Thyroid carcinoma: TCGA	449ee008-36eb-4cb8-87f7-be76a568481f	20	2
NCOA4	RET	Thyroid carcinoma: TCGA	de1805d2-fff6-41c5-a9f8-ad7a76ca3c7f	186	23
NCOA4	RET	Thyroid carcinoma: TCGA	f43251fa-3d28-4440-b33d-817360b11e0d	126	22
NCOA4	RET	Thyroid carcinoma: TCGA	f72a5a11-d42b-4389-a9dc-3313d169b43a	139	27
NCOA4	RET	Thyroid carcinoma: TCGA	0dcce121-9c60-4713-a79c-0367a4ed8782	112	20
SPECC1L	RET	Thyroid carcinoma: TCGA	3d114411-0215-4870-87d6-7ff08ca8f771	54	12
TBL1XR1	RET	Thyroid carcinoma: TCGA	47ad3d2e-9096-4e6d-884f-83507fd8e970	79	14
TRIM27	RET	Thyroid carcinoma: TCGA	812b44b3-713e-4c01-a860-cfabfc28fda8	84	15
TRIM33	RET	Lung adenocarcinoma: TCGA	5de969a6-6d00-447c-912a-fa9b9423eefc	25	4
CD74	ROS1	Lung adenocarcinoma: TCGA	4f808a4f-ac7e-41ed-825c-0ce01d9ffc86	203	116
CD74	ROS1	Lung adenocarcinoma: TCGA	e1539b7e-16e9-44d3-96d7-85f54c0ec687	268	224
CEP85L	ROS1	Glioblastoma multiforme: TCGA	3ac69d4b-68f7-4d85-88e9-191a3d195047	9	7
CLTC	ROS1	Lung adenocarcinoma: TCGA	dd42a8b9-2a7f-481f-a800-aae7d0c00d99	16	1
CLTC	ROS1	Lung adenocarcinoma: TCGA	fdfdf4d5-75f5-4df5-affd-a490580f6d01	88	25
CLTC	ROS1	Lung adenocarcinoma: TCGA	97e51394-5482-4225-80d3-5f6e1fbc0c60	103	20
EZR	ROS1	Lung adenocarcinoma: TCGA	e3c76689-f9b4-43a8-a10c-33fd79a86dd5	225	84
SLC34A2	ROS1	Lung adenocarcinoma: TCGA	ea66b770-9624-47bd-95fe-791eab9a3b56	1213	76
SLC34A2	ROS1	Lung adenocarcinoma: TCGA	7a796a01-1d3a-40de-8382-0b22c7644ab4	3425	84
DDX42	RPS6KB1	Breast invasive carcinoma: TCGA	4c15fc2b-0a0c-403c-be04-2a495ffbbf02	110	47	Possibly linked to gene amplification
TUBD1	RPS6KB1	Lung adenocarcinoma: TCGA	37857a85-589d-4a21-a3da-65bb048e0d26	6	11	Possibly linked to gene amplification
NAP1L1	STK38L	Breast invasive carcinoma: TCGA	c7055f88-af41-4ace-907a-d0ef58f17fe0	24	12
WNK1	STK38L	Brain Lower Grade Glioma: TCGA	13b2601b-8d97-4f41-84cd-5d7a0c184c4b	33	4
STARD3	STRADA	Breast invasive carcinoma: TCGA	7f1f2612-5e9c-40a1-8248-c7b59f7ad62a	17	13
TANC2	STRADA	Breast invasive carcinoma: TCGA	4c15fc2b-0a0c-403c-be04-2a495ffbbf02	182	102
AGGF1	RAF1	Prostate adenocarcinoma: TCGA	922e5a4e-7cdb-4261-97b2-344da6abc267	5	3
CAMK2D	ANK2	Brain Lower Grade Glioma: TCGA	2712cfb6-9773-4685-a41e-245f6d084fa6	30	9	Possibly linked to gene amplification
CAMK2D	ANK2	Lung squamous cell carcinoma: TCGA	f80760ca-1b7f-4419-803f-5699166a3ef2	6	3	Possibly linked to gene amplification
EGFR	SEPT14	Glioblastoma multiforme: TCGA	6d1ae561-3887-44ae-8bc5-3f89fd7a6ebd	56	202
EGFR	SEPT14	Glioblastoma multiforme: TCGA	1a43e5aa-cc4c-45ac-aa38-b745ea237d67	47	194
EGFR	SEPT14	Glioblastoma multiforme: TCGA	68d78643-fc6a-469b-8d8d-00c5d616fc58	26	72
EGFR	SEPT14	Glioblastoma multiforme: TCGA	105dc311-c990-475c-b223-59decb99f6a8	234	1053
EGFR	SEPT14	Glioblastoma multiforme: TCGA	85cd2a7d-d2f2-43d7-800e-7be368112730	90	295
EGFR	SEPT14	Brain Lower Grade Glioma: TCGA	a3a97dca-74ba-44e5-b827-ef89f7a80145	2882	1029
ERBB2	PPP1R1B	Liver hepatocellular carcinoma: TCGA	7c8721d1-00a2-4616-b7c7-a638f5fa6e56	7	2	Possibly linked to gene amplification
FGFR2	CASP7	Breast invasive carcinoma: TCGA	4932733f-3df4-4079-b8c3-142b85cbd3ea	14	1
FGFR2	CCAR2	Lung squamous cell carcinoma: TCGA	11a25d96-86d9-4a7f-9d0f-f3d19bd90d84	45	10
FGFR2	CCDC6	Breast invasive carcinoma: TCGA	da19af6c-eaf0-4419-be87-502ae5b615e8	36	9
FGFR2	TACC2	Stomach adenocarcinoma: TCGA	7276a2eb-03b6-4d22-8e1f-5e945dc13078	38	80
FGFR3	AES	Prostate adenocarcinoma: TCGA	6d78186c-ca8d-4fe2-befc-a14949a84c38	483	10
FGFR3	ELAVL3	Brain Lower Grade Glioma: TCGA	1b4388e8-0ff1-46f2-9396-2cc8f2f11ceb	625	92
FGFR3	TACC3	Lung squamous cell carcinoma: TCGA	73fb2ff3-5642-4aa1-bcc8-6c3e7c9be968	657	122
FGFR3	TACC3	Lung squamous cell carcinoma: TCGA	b5544d21-b34d-451d-9023-9e1e57be2931	157	4
FGFR3	TACC3	Lung squamous cell carcinoma: TCGA	b9fedca0-0450-45bd-b6a3-7706749796d8	1329	396
FGFR3	TACC3	Glioblastoma multiforme: TCGA	241599a2-e119-42b6-9b41-3e464a6a87c9	4144	15213
FGFR3	TACC3	Glioblastoma multiforme: TCGA	b5a39035-35f1-4aff-a083-e5ad74b5a1c7	242	522
FGFR3	TACC3	Head and Neck squamous cell carcinoma: TCGA	95dd4887-4d06-477f-8092-9a5267c1158c	380	139
FGFR3	TACC3	Head and Neck squamous cell carcinoma: TCGA	eadb1368-7313-4ae3-81ae-a75d7a486257	476	60
FGFR3	TACC3	Kidney renal papillary cell carcinoma: TCGA	e6e2ec31-dd24-438b-a8ba-856242575886	844	202
FGFR3	TACC3	Brain Lower Grade Glioma: TCGA	a24e2e57-02b9-4f2e-a543-d5688c37e448	283	22
FGFR3	TACC3	Brain Lower Grade Glioma: TCGA	23b41d98-afcb-4dee-ac52-98a64cabc1a4	999	211
FGFR3	TACC3	Bladder Urothelial Carcinoma: TCGA	a4768fe0-4634-44b1-8a2e-6f10939b994a	531	117
FGFR3	TACC3	Bladder Urothelial Carcinoma: TCGA	569d96e2-3a17-488c-9f5d-48817babf926	638	218
FGFR3	TACC3	Bladder Urothelial Carcinoma: TCGA	d3c5b2f8-eece-42c7-9978-7059c3b4542e	1401	429
FGFR3	TACC3	Bladder Urothelial Carcinoma: TCGA	ba0abfb3-8209-4d9e-9e87-106ec25e580e	2567	742
FGFR3	TACC3	Bladder Urothelial Carcinoma: TCGA	ba7d499b-049b-4ba2-be02-e513f81d453e	308	90
PDGFRA	FIP1L1 LNX1	Brain Lower Grade Glioma: TCGA	78977bf0-ba2b-49d6-829d-f53a21ab714e	14	1
RAF1	AGGF1	Thyroid carcinoma: TCGA	fa0b5b18-7406-49b1-a853-51cea9e39ffa	10	1
RAF1	AGGF1	Thyroid carcinoma: TCGA	6fa50314-f4cf-4545-916b-452170ea47e9	18	1
RAF1	AGGF1	Thyroid carcinoma: TCGA	9b585da2-52b5-4885-b063-d4d992649bb9	19	3
RAF1	AGGF1	Thyroid carcinoma: TCGA	7981ceb4-3f67-4060-9deb-54288cb1c5cb	28	2
RAF1	AGGF1	Thyroid carcinoma: TCGA	2b16f848-9038-413f-8ae1-a27ac0e029a2	8	5
RAF1	AGGF1	Thyroid carcinoma: TCGA	d2d8257d-2763-4538-93a7-192d4923c2ef	8	3
RAF1	AGGF1	Thyroid carcinoma: TCGA	5faf9190-c423-4193-800d-1b38c4e9a810	208	35
TRIO	TERT	Sarcoma: TCGA	e8e3b04a-58ee-49ec-8015-4d5ed6e7bca8	184	36
TRIO	TERT	Sarcoma: TCGA	592e5f7d-5933-4aab-9f00-4be24884d2b5	40	8
