# Supplementary material for: The landscape of kinase fusions in cancer
Source: Nat Commun. 2014 Sep 10;5:4846. doi: 10.1038/ncomms5846 (PMC4175590; doi:10.1038/ncomms5846)
Supplement: Supplementary Data 3 — List of all non-recurrent and non-curated kinase fusions and sample ids [file ncomms5846-s4.xlsx]

## Sheet: Supplementary Data 3
Supplementary Data 3: List of all non-recurrent and non-curated kinase fusions and sample ids
GENE1	GENE2	KINASE	CANCER_TYPE	ANALYSIS_ID	PARTICIPANT_ID	NUM_CHIMERIC_READS	NUM_SPLIT_READS	REVIEW_STATUS	TCGA_CODE
TEX261	AAK1	AAK1	Brain Lower Grade Glioma: TCGA	19a08bbc-a003-4f0e-817e-b07689603ce3	ba910760-ebb5-41ba-81a1-c5355e3d3087	13	1	Not reviewed	lgg
BAZ1B	ABHD11	BAZ1B	Liver hepatocellular carcinoma: TCGA	5993b5cc-19d4-43a9-afb3-d3c485c636fa	440375d7-cdcd-418a-8992-0a8ca42d290d	32	15	Not reviewed	lihc
TAOK1	ABHD15	TAOK1	Prostate adenocarcinoma: TCGA	b7d29db6-e940-4d20-ba55-4536b22fc30a	b5b3871c-078c-46a7-ac50-ef916d4a6781	13	3	Not reviewed	prad
ROCK1	ABHD3	ROCK1	Breast invasive carcinoma: TCGA	9a7c4727-6ba3-48f7-8e39-a0536f004fe9	abdc76db-f85e-4337-a57e-6d098789da03	10	3	Not reviewed	brca
FAM76A	ABR	ABR	Uterine Corpus Endometrial Carcinoma: TCGA	d93d3cc0-54aa-4f91-be51-9c933ad1b4a8	9bce44a2-dcee-4d1a-a522-c2bcb9a8e025	33	0	Not reviewed	ucec
TAOK1	ACER3	TAOK1	Breast invasive carcinoma: TCGA	d8543de2-670b-4e2b-9881-dc5ce07893f5	784de7ac-8424-42eb-83d4-a1bebaa42b97	23	19	Confirmed	brca
BLK	ACOT11	BLK	Colon adenocarcinoma: TCGA	bfb2cdbd-42f2-4784-9450-81236eb39c85	4beee9d4-ee52-4fed-bcc4-d300f5ddd4d0	28	0	Not reviewed	coad
IKBKE	ACSM1	IKBKE	Kidney renal clear cell carcinoma: TCGA	8a0c2b03-6098-4a9d-9f5b-e1d69da48acb	500636a5-d42b-469f-98e2-fdd4dddc61a0	10	1	Not reviewed	kirc
EEF2K	ACSM3	EEF2K	Kidney renal papillary cell carcinoma: TCGA	979b678f-d845-42b6-865c-7fc76c6bd340	03301d0d-efee-4087-9fff-d1d4f53a924c	9	4	Not reviewed	kirp
BAZ2A	ACVR1B	ACVR1B	Lung adenocarcinoma: TCGA	8abc335e-8be6-4220-9249-6099414865fc	36ad7fc7-0cc1-4f01-aef1-f89b3cb4feac	24	1	Confirmed	luad
IGF2R	ACVR2A	ACVR2A	Breast invasive carcinoma: TCGA	75b4d640-0762-4dc5-9375-79ababa433a9	92b5de82-0221-4df1-8094-80f40c0bb4fa	10	3	Not reviewed	brca
TRIO	ADAMTS12	TRIO	Skin Cutaneous Melanoma: TCGA	9e74ed10-91aa-44b7-9d04-7acb5d40fd85	ca9f542c-fdac-4e58-8658-eca78e4fafca	98	14	Not reviewed	skcm
LRRK1	ADAMTS17	LRRK1	Breast invasive carcinoma: TCGA	b1429c99-80da-45d7-b95d-4070b1520db0	0d146997-cfdc-4587-888c-e876fc455c80	30	9	Not reviewed	brca
ABL1	ADAMTSL2	ABL1	Breast invasive carcinoma: TCGA	375ad7cc-72aa-4839-b619-bbf7c22f527b	d5e9a403-88ce-40fc-bb85-80cf3f8ff6bc	22	5	Not reviewed	brca
MAP2K5	ADAMTSL3	MAP2K5	Breast invasive carcinoma: TCGA	d2a18820-bb1c-4402-8bf5-d6116bcd37cd	81e32f39-3aa0-468b-87ed-dd2eb6165ddf	9	4	Not reviewed	brca
OSBPL2	ADCK1	ADCK1	Breast invasive carcinoma: TCGA	335b297b-5b45-41f6-8ce5-8d605173dfa0	c02699b5-580a-4d55-971e-f4692b2cce57	9	3	Not reviewed	brca
TMC1	ADCK1	ADCK1	Colon adenocarcinoma: TCGA	bfb2cdbd-42f2-4784-9450-81236eb39c85	4beee9d4-ee52-4fed-bcc4-d300f5ddd4d0	20	0	Not reviewed	coad
HIPK2	ADCK2	HIPK2 ADCK2	Lung adenocarcinoma: TCGA	18bc67ef-3f76-44ed-8bef-b76c8fdfb53f	d288b69f-1e79-4429-8646-9994b7c54f8f	15	2	Not reviewed	luad
SPRN CYP2E1	ADCK3	ADCK3	Liver hepatocellular carcinoma: TCGA	ac3f6539-91ee-4f15-afa3-68af19f6928a	48d33449-b969-423a-b4e7-541809109617	12	1	Not reviewed	lihc
PPM1A	ADCK4	ADCK4	Brain Lower Grade Glioma: TCGA	df1905e2-a575-47bd-af18-f7cfaf4d8ece	c85fa637-941a-4a9a-8029-f5b44f3da430	8	2	Not reviewed	lgg
EHD1	ADRBK2	ADRBK2	Brain Lower Grade Glioma: TCGA	7a2a47ec-629c-4e18-b94b-e5706694becc	3d58ded1-b7cf-420c-ba59-5b424683f0df	14	1	Confirmed	lgg
PIM1	AFF1	PIM1	Prostate adenocarcinoma: TCGA	758a6e7b-6799-4958-b68c-7bf886ed4876	91e249a6-b0b0-487e-9fad-0e9f5798dcae	21	0	Not reviewed	prad
MAP3K1	AGMO	MAP3K1	Breast invasive carcinoma: TCGA	7db41137-cfeb-4a6e-b857-0db42cf19b78	39cda4c9-e1c8-44c2-bab7-f5849c12f879	5	12	Not reviewed	brca
PTK2	AGO2	PTK2	Stomach adenocarcinoma: TCGA	3fc98f01-1e65-4180-b76a-8ad02924a7ee	d9424178-9cb4-4bfb-9814-ba1afe7ad954	5	4	Not reviewed	stad
DAPK1	AGTPBP1	DAPK1	Lung adenocarcinoma: TCGA	5e720d81-e06b-424c-bb71-ef886102dd78	8869000d-09d7-465a-ac32-54d1935c43e7	13	7	Not reviewed	luad
MAP3K6	AHDC1	MAP3K6	Ovarian serous cystadenocarcinoma: TCGA	12522acc-e92e-4711-b5cd-e25acad468fd	35916942-e7aa-45db-ad27-03cba67d4d5b	7	11	Not reviewed	ov
ERBB4	AKAP6	ERBB4	Lung adenocarcinoma: TCGA	eeddfaa8-1a12-47a2-859a-a9d710471b64	cc4bd56a-25c5-4c48-b583-ac3aeb778ca6	25	0	Not reviewed	luad
ADCK4	AKAP8	ADCK4	Lung adenocarcinoma: TCGA	98b19090-3f23-4aaf-b4d1-7de701d2efa4	61c655ec-52b5-453f-a6cc-b2aba445b027	79	14	Not reviewed	luad
CDK6	AKAP9	CDK6	Stomach adenocarcinoma: TCGA	e2457ecb-43c5-41b1-9ea0-ca1e8a5c2b9e	131fb0f0-e0af-431c-8462-f1925a5f4c72	5	2	Not reviewed	stad
RIOK1	AKR1D1	RIOK1	Liver hepatocellular carcinoma: TCGA	1a3396f4-0c5b-4109-a798-255eb7b5e77f	b54df65f-8a6b-4405-9918-90d53418804c	24	0	Not reviewed	lihc
PGC	AKT1	AKT1	Stomach adenocarcinoma: TCGA	5fb81800-84a4-4b58-84e2-7c341b219209	fa00a6a7-d5b0-40b9-8360-d56f7db64d34	10	1	Not reviewed	stad
ACVR2A	AKT3	ACVR2A AKT3	Prostate adenocarcinoma: TCGA	edbbf093-6d41-4e17-b912-b1b1c686ef3c	8ad78c4f-c84c-4f9e-88c9-42a05eb65498	9	4	Not reviewed	prad
MINK1	ALOX12	MINK1	Head and Neck squamous cell carcinoma: TCGA	616dc67c-fe60-4368-b79d-ce5eb06cfb16	f13dfdcc-02f8-4a4c-a2fc-e6a45499bd4c	23	7	Not reviewed	hnsc
ANK2	ALPK1	ALPK1	Brain Lower Grade Glioma: TCGA	9e4f55a7-be24-451c-a189-a6571df8c6d5	5de6fd84-ed02-4c27-9947-db57f05faf6d	7	5	Not reviewed	lgg
CDK19	AMD1	CDK19	Stomach adenocarcinoma: TCGA	b91c74a8-84d8-4ce1-9a30-381bb4f1d61f	7c831a1d-3253-4af4-a0ff-7fe9ff9af1ce	5	176	Not reviewed	stad
CAMKK2	ANAPC5	CAMKK2	Liver hepatocellular carcinoma: TCGA	fddb638d-1354-40d7-8d50-d24f6c5364c2	6533648f-1353-4253-b65b-d472aacf5751	10	2	Not reviewed	lihc
PEAK1	ANGPT1	PEAK1	Uterine Corpus Endometrial Carcinoma: TCGA	675c35d5-f45e-4cf8-a754-83897685d9d2	8a0a58a0-5c12-4366-af43-4fd25f8ff454	13	7	Not reviewed	ucec
PTK2	ANGPT1	PTK2	Lung adenocarcinoma: TCGA	b7ac921c-0808-47a8-bf1f-65f4800e3863	706420c4-8820-4b41-80d9-f3efd1d2a4f0	40	15	Not reviewed	luad
LMTK2	ANKIB1	LMTK2	Stomach adenocarcinoma: TCGA	e2457ecb-43c5-41b1-9ea0-ca1e8a5c2b9e	131fb0f0-e0af-431c-8462-f1925a5f4c72	5	4	Not reviewed	stad
TRRAP	ANKIB1	TRRAP	Stomach adenocarcinoma: TCGA	e2457ecb-43c5-41b1-9ea0-ca1e8a5c2b9e	131fb0f0-e0af-431c-8462-f1925a5f4c72	28	37	Not reviewed	stad
KIT	ANKRD11	KIT	Breast invasive carcinoma: TCGA	981ef671-f809-4a0f-9835-fd982eec007e	65cac997-4d39-4501-85ec-4fcb328a8eb5	10	5	Not reviewed	brca
PTK2	ANKRD11	PTK2	Lung adenocarcinoma: TCGA	b281db6b-80cc-4dd6-b693-6e8a264c583b	0232d299-4cdf-4fd7-9a5e-8d13c208b40c	13	1	Not reviewed	luad
BCR	ANKRD28	BCR	Lung adenocarcinoma: TCGA	fd283b14-9334-4525-9022-3d47723f3e20	bab43415-d413-40be-a4c0-2c40a52afe6a	24	0	Not reviewed	luad
BCR	ANKRD28	BCR	Lung adenocarcinoma: TCGA	1f3e8a8e-40f8-4d8d-b869-167a57c550b1	ddeacccf-0953-4952-8a4e-c2617f2e7bcc	27	0	Not reviewed	luad
BCR	ANKRD28	BCR	Breast invasive carcinoma: TCGA	b334f93f-48ff-434a-b6bc-8bc0920a5ce8	67c5f371-3fa9-47c5-8b15-c2dd9acc8519	41	0	Not reviewed	brca
BCR	ANKRD28	BCR	Breast invasive carcinoma: TCGA	2c8cb5e5-dd58-47f1-9d4e-bdf7559efc6e	b2ecbc0f-2c30-4200-8d5e-7b95424bcadb	21	0	Not reviewed	brca
BCR	ANKRD28	BCR	Breast invasive carcinoma: TCGA	e9f7caba-a833-4c3c-82f2-11d7a233974d	f2622cdb-ac92-42b3-a1ca-67e133c3dd4a	24	0	Not reviewed	brca
BCR	ANKRD28	BCR	Breast invasive carcinoma: TCGA	32911f1f-0202-4bb2-be86-4b68e5afcc00	95cef916-5545-455b-920c-773a54fc7676	20	0	Not reviewed	brca
BCR	ANKRD28	BCR	Breast invasive carcinoma: TCGA	3d2a9024-b722-4092-989e-bbc1d1332be9	3b7b9c1e-a84c-47ed-983c-9e4b00cbf01a	21	0	Not reviewed	brca
STK38	ANKRD28	STK38	Lung adenocarcinoma: TCGA	6981deaf-5c90-47f7-a179-50a9af8a5ce3	7099597a-b208-45b5-b9e0-11ab40d5e497	6	5	Not reviewed	luad
ROCK1	ANKRD29	ROCK1	Stomach adenocarcinoma: TCGA	3ea11977-127b-40ec-a506-351fba850246	df89b0be-fbe1-4ca7-bea7-ae057c3f6461	6	2	Not reviewed	stad
EIF2AK4	ANKRD34C	EIF2AK4	Head and Neck squamous cell carcinoma: TCGA	3faf31bd-8713-4c75-99a4-afee038bf469	e37f479f-ca05-45e4-ac6d-a974bed6e7f8	21	2	Not reviewed	hnsc
SRPK1	ANKRD42	SRPK1	Breast invasive carcinoma: TCGA	1a58c09b-6b1f-44ab-89db-996f364d4a42	42378dbc-a123-4cf9-8502-165e89fda271	33	6	Not reviewed	brca
MOK	ANKRD66	MOK	Breast invasive carcinoma: TCGA	8079980b-8ec2-442f-9fcd-8eb709e8f75b	b6633c36-7ce4-4b69-9bf6-30b64d46c66f	7	2	Not reviewed	brca
STK24	ANKS1B	STK24	Breast invasive carcinoma: TCGA	705eb8a5-afa0-47ba-afef-9d2639eb22da	6f89509c-f802-482e-b4da-94553aa76fe9	26	8	Not reviewed	brca
SCYL2	ANKS1B FAM71C	SCYL2	Breast invasive carcinoma: TCGA	089a4528-edf6-4524-b5ef-4b6ff7a65822	cf9db1af-17f0-490e-8139-142bd704763a	22	11	Not reviewed	brca
PRKG1	ANXA1	PRKG1	Stomach adenocarcinoma: TCGA	9bd49792-f90e-450a-b10c-b134e06f80db	bd2a14e7-bb30-48d0-a585-7fbab767d4cf	5	2	Not reviewed	stad
ADRBK2	AP1B1	ADRBK2	Bladder Urothelial Carcinoma: TCGA	8f915894-a329-48fc-a64b-695e462a3793	ca554128-da9d-4f37-9560-ca083509e01d	40	13	Not reviewed	blca
CSNK1G1	AP4E1	CSNK1G1	Kidney Chromophobe: TCGA	89ec7e72-a295-4b12-a438-574da1038ee8	70e306ee-9584-49d6-81a1-a49d837ab6aa	21	2	Not reviewed	kich
LYN	APMAP	LYN	Skin Cutaneous Melanoma: TCGA	95c39be6-5e81-461c-885a-b8ac6cc4a7a5	01cb0004-fc1e-4da5-9d27-f458f8d711ee	31	1	Not reviewed	skcm
WEE2	APOBEC3B	WEE2	Breast invasive carcinoma: TCGA	d268703c-2e6d-4491-83a5-7bdc244618ba	88cd6ccc-70f7-436e-a99c-039b9d31e335	22	0	Not reviewed	brca
PIP4K2A	ARHGAP21	PIP4K2A	Kidney renal clear cell carcinoma: TCGA	6c3820a8-7986-4140-a896-120faeb7f23d	8d02978a-10cb-4bbf-8980-78aebe70bcd1	6	4	Not reviewed	kirc
HIPK2	ARHGEF5	HIPK2	Prostate adenocarcinoma: TCGA	03b22c9c-6ed0-4bdf-a99a-32d0848dec68	ce2b7e17-424e-4954-8a68-19d7f98d2e7e	10	1	Not reviewed	prad
CAMK1D	ARL3	CAMK1D	Lung adenocarcinoma: TCGA	6981deaf-5c90-47f7-a179-50a9af8a5ce3	7099597a-b208-45b5-b9e0-11ab40d5e497	5	4	Not reviewed	luad
HIPK2	ARPC1A	HIPK2	Skin Cutaneous Melanoma: TCGA	b4a8a6c3-5f1f-4a81-ad03-0ca491e833c3	2ff77467-19f8-45a0-8d42-2f9a69295498	163	59	Not reviewed	skcm
TAOK1	ASGR2	TAOK1	Skin Cutaneous Melanoma: TCGA	17b5e07c-fbb5-4250-bbcc-63623b8f7432	449c9d70-d8aa-41d4-beeb-0bbfc73a23d8	23	1	Not reviewed	skcm
CSNK1D	ASPSCR1	CSNK1D	Uterine Corpus Endometrial Carcinoma: TCGA	23808b91-c268-4f31-b778-c6a9996be3dc	ded408ee-053a-43ed-9bcf-1d15cd203051	33	3	Not reviewed	ucec
TRIO	ASTN1	TRIO	Colon adenocarcinoma: TCGA	bfb2cdbd-42f2-4784-9450-81236eb39c85	4beee9d4-ee52-4fed-bcc4-d300f5ddd4d0	37	0	Not reviewed	coad
PRKDC	ATF5	PRKDC	Liver hepatocellular carcinoma: TCGA	5981b4f2-385c-47d9-8549-e4551c786c07	56a82a56-0241-4d3d-9de2-696b0c36df91	8	2	Not reviewed	lihc
STK24	ATF7	STK24	Breast invasive carcinoma: TCGA	289d70be-aa36-438f-83be-6f8e29b44981	8785012f-f73e-4d68-87cf-1d804af32782	6	2	Not reviewed	brca
GSK3B	ATP11B	GSK3B	Prostate adenocarcinoma: TCGA	46be1a5e-a795-4c57-bd0c-92f5b44aad18	64bf32c9-9466-404a-a147-e7a0b9e91e34	15	4	Not reviewed	prad
WWTR1	ATR	ATR	Prostate adenocarcinoma: TCGA	7725a590-fa86-4c5a-a6cb-be3595bc3892	35243518-b086-4d76-a336-8c61a14f9ded	118	29	Not reviewed	prad
OXSR1	ATXN7	OXSR1	Skin Cutaneous Melanoma: TCGA	baeccefe-c9a4-4ce9-902b-d36973965f16	f6ff5e77-60d8-4987-9a92-654fd4db81f1	23	7	Not reviewed	skcm
PPP6R1	AURKC	AURKC	Breast invasive carcinoma: TCGA	10859f72-0767-4864-9d5f-11617e0a0275	a6cb373a-1604-4e25-bd81-da6c3e4f06ee	23	3	Not reviewed	brca
ACPP	AXL	AXL	Prostate adenocarcinoma: TCGA	b6127ecc-2341-49b1-83f4-7a4d813b1c64	9b015929-99eb-4e74-8fbf-6b2e6d7f08e4	110	39	Confirmed	prad
WNK1	B4GALNT3	WNK1	Lung adenocarcinoma: TCGA	49777610-534c-4c28-96de-1a3fd626e69f	fd5c44ef-ea50-4fba-9e8d-e371cf34ebdb	11	2	Not reviewed	luad
ADRBK1	BAIAP2	ADRBK1	Breast invasive carcinoma: TCGA	7359d5ac-69a3-4c8f-8c09-4c24e3545825	c70ee5e1-4703-4996-bb5c-f4cca0fb53ba	10	3	Confirmed	brca
MARK2	BATF2	MARK2	Skin Cutaneous Melanoma: TCGA	61febea8-e3d8-4e63-89b0-73f4dee45f11	b6b51b28-bdee-4fe6-a3f3-7b128e16721c	50	8	Not reviewed	skcm
ZNF253	BAZ1A	BAZ1A	Lung adenocarcinoma: TCGA	c0f6ad49-e967-47bb-bc92-e141bfcce74c	81a0b2ff-a3d3-41bb-9ce6-765e6ae894af	11	1	Not reviewed	luad
GRID1	BAZ1B	BAZ1B	Thyroid carcinoma: TCGA	48fea8e8-c9e8-4bba-83e8-ea127b8fd7c3	9a19f08b-386a-40b1-b694-78e8556a6caa	22	0	Not reviewed	thca
NLK	BCAS3	NLK	Breast invasive carcinoma: TCGA	0732afc5-47d6-46ef-97fe-10af404dce98	70ab4f23-23c4-409f-a5cc-18a010c3a24e	19	19	Not reviewed	brca
TAOK1	BCAS3	TAOK1	Lung adenocarcinoma: TCGA	5ead5d30-fb31-42a5-8bbe-d3c82c753a3f	97831d28-ab41-4c18-bfc2-c4c6bc757d13	26	0	Not reviewed	luad
RIPK1	BCKDHB	RIPK1	Breast invasive carcinoma: TCGA	b2f8138b-7566-456a-a12d-7f5cea9cbee9	24046547-d038-4616-b190-52ac93f4965f	43	20	Not reviewed	brca
NEK11	BDH1	NEK11	Brain Lower Grade Glioma: TCGA	b3c18622-e32e-4403-97fc-aedc594923b1	5a2d3bfa-4bdd-417d-9796-e3699760114c	36	10	Not reviewed	lgg
PAK2	BDH1	PAK2	Lung squamous cell carcinoma: TCGA	bff0ffde-1661-4a0e-b0be-fe1ac24a71f4	3b195845-0050-49cb-b639-1fe85a131ebe	18	6	Not reviewed	lusc
EPHB1	BFSP2	EPHB1	Brain Lower Grade Glioma: TCGA	b307912c-769b-4392-aee6-55f7f7c9054e	e0f8e70a-ac91-4d3c-806c-ba9c14ed43ab	25	3	Not reviewed	lgg
PIK3CB	BFSP2	PIK3CB	Lung squamous cell carcinoma: TCGA	08025318-c284-413e-af82-e2eba40c4013	43abe847-4ba7-466e-8283-5d7b80b999a7	173	62	Not reviewed	lusc
ROCK2	BLM	ROCK2	Colon adenocarcinoma: TCGA	bfb2cdbd-42f2-4784-9450-81236eb39c85	4beee9d4-ee52-4fed-bcc4-d300f5ddd4d0	23	0	Not reviewed	coad
CCSER1	BMP2K	BMP2K	Bladder Urothelial Carcinoma: TCGA	499cda98-6e97-460a-828d-91140d0cd6dd	ec7fc492-53cc-4b71-a66a-1cef1adeba33	16	3	Not reviewed	blca
PAWR	BMPR1B	BMPR1B	Prostate adenocarcinoma: TCGA	c7b4ecf6-1c8c-4719-bee3-c7221f9544e5	3e290dc6-aba3-4135-b844-3e8c4cc8a25f	26	0	Not reviewed	prad
RPS6KA3	BMX	RPS6KA3 BMX	Stomach adenocarcinoma: TCGA	a5a25195-9e66-4f53-aeb2-2b49cae48142	1b98b2da-c5bf-422f-bb73-1190841fbec4	10	1	Not reviewed	stad
PASK	BOK	PASK	Lung adenocarcinoma: TCGA	33d66aa6-8cbf-40c8-9480-b77d6fa5518a	e5cb0c86-8fe2-4cfc-b32b-e8ec3839ffc4	7	2	Not reviewed	luad
FRMD3	BRD4	BRD4	Breast invasive carcinoma: TCGA	1cacb904-523c-4042-a384-cc24ce643c2b	752ad011-79e0-494f-9868-98bf6feb28f8	5	12	Not reviewed	brca
MTF2	BRDT	BRDT	Breast invasive carcinoma: TCGA	de399eb3-5479-46e2-8e9d-cc870c4d9abd	5ed024e8-d05e-4c65-9441-eda9930ccc82	8	7	Not reviewed	brca
ZNF587	BRSK1	BRSK1	Breast invasive carcinoma: TCGA	b8904274-ef39-4f07-aeb2-3bb33939a784	af577366-0258-49e7-b6af-e70056c081a4	6	3	Not reviewed	brca
STK11	BSG	STK11	Stomach adenocarcinoma: TCGA	4f0605a1-93f6-4819-a305-de417d1ba300	1dbe1e26-3bcd-45cf-990e-ad7c8754f4d4	6	18	Not reviewed	stad
MARK2	BUB1B	MARK2 BUB1B	Lung squamous cell carcinoma: TCGA	65551344-20d0-4aa7-bfca-12247b5c8e3a	ea741488-5475-4a3d-b9fe-81722f129974	22	11	Not reviewed	lusc
BMPR1A	C10ORF11	BMPR1A	Uterine Corpus Endometrial Carcinoma: TCGA	3a56e1e6-42f0-4795-9d50-dbc51d231b99	06728b1b-6b69-4467-8e10-a8a4e6328ac8	273	93	Not reviewed	ucec
PI4K2A	C10ORF32 AS3MT	PI4K2A	Prostate adenocarcinoma: TCGA	0e7ec1b4-3324-4f9d-91c0-e3e645852518	eb80244a-5f20-49a8-8f73-e92c14395895	16	10	Not reviewed	prad
EEF2K	C10ORF35	EEF2K	Lung squamous cell carcinoma: TCGA	07e30bde-3c25-45bd-8b25-b4ba5c7c5847	f74b6db3-62af-4158-9310-a29b1180e469	11	5	Not reviewed	lusc
RPS6KB2	C10ORF54	RPS6KB2	Breast invasive carcinoma: TCGA	d9b41d9c-9b69-4264-8ead-167642730545	5c8983f2-9788-4dfa-971c-3ec457b6166e	27	12	Not reviewed	brca
CDK6	C11ORF48 METTL12	CDK6	Prostate adenocarcinoma: TCGA	547de96d-9fdd-4cd6-a1e0-3dd2fc244cdf	f16ce517-d51d-499a-a4c4-a6844fefa52c	29	0	Not reviewed	prad
MARK2	C11ORF84	MARK2	Head and Neck squamous cell carcinoma: TCGA	f4fcbc61-6b35-4f5b-a11f-9df8fc6b8fea	2855bf40-e5e1-4519-b47a-327bfc275279	20	1	Not reviewed	hnsc
NUAK1	C12ORF65	NUAK1	Sarcoma: TCGA	3ae793a3-43f0-4c57-9326-cb829abf4096	dc18ccea-b332-4fac-b49b-1e0217ad025b	45	5	Not reviewed	sarc
SCYL2	C12ORF79	SCYL2	Sarcoma: TCGA	0031a146-0bbb-4430-bb8c-6de453881452	6b189eff-b919-49d6-8775-dbf32c9ccbba	29	0	Not reviewed	sarc
CDC42BPB	C14ORF182	CDC42BPB	Lung adenocarcinoma: TCGA	c53dfb81-719f-4622-b119-616710cabc18	5f4934be-eee3-40e1-8838-38103badc898	6	3	Not reviewed	luad
CSK	C15ORF27	CSK	Skin Cutaneous Melanoma: TCGA	17b5e07c-fbb5-4250-bbcc-63623b8f7432	449c9d70-d8aa-41d4-beeb-0bbfc73a23d8	37	6	Not reviewed	skcm
TAOK1	C17ORF105	TAOK1	Brain Lower Grade Glioma: TCGA	90b1c500-d68e-4517-8054-4e7ebd609ecb	df78e63d-4387-4177-b24f-f0e2c6c7ac32	47	7	Not reviewed	lgg
MAP3K10	C19ORF47	MAP3K10	Lung squamous cell carcinoma: TCGA	7907bf2c-5d81-4c71-814a-ec54eb38abbd	bf57d48c-ed43-4c3d-a689-8f60ef023372	189	70	Not reviewed	lusc
STK4	C20ORF197	STK4	Breast invasive carcinoma: TCGA	557a2388-7643-4c19-91a8-576c6028dc61	521e2140-ae5b-456f-8699-97398d009687	24	3	Not reviewed	brca
AAK1	C2ORF42	AAK1	Ovarian serous cystadenocarcinoma: TCGA	05e20596-a5f3-46ac-a748-d88d08db98ec	f64ebc7f-0e5a-42b4-af57-6cdb90d24f90	70	262	Not reviewed	ov
PI4K2B	C2ORF61	PI4K2B	Lung adenocarcinoma: TCGA	53816874-f8e8-4128-add0-6596524363a8	52df074f-a402-4b78-9472-f8eb268efded	22	0	Not reviewed	luad
MAST2	C6ORF52	MAST2	Breast invasive carcinoma: TCGA	b1429c99-80da-45d7-b95d-4070b1520db0	0d146997-cfdc-4587-888c-e876fc455c80	18	10	Not reviewed	brca
CDK13	C7ORF10	CDK13	Breast invasive carcinoma: TCGA	f228e4e2-4fc1-4011-81c9-e2e05ee6387d	98e709e7-e195-4b37-9537-f6081affb609	116	34	Not reviewed	brca
INSR	C7ORF72	INSR	Uterine Corpus Endometrial Carcinoma: TCGA	92c8d487-3111-4a60-aaed-f7b68d96a7f5	525fb4fc-2167-4506-b4fa-fb896bf64cd0	20	0	Not reviewed	ucec
LMTK2	CA1	LMTK2	Kidney renal papillary cell carcinoma: TCGA	1e791309-0b14-45ff-9787-0747938d16c6	5c9a6c40-982e-45c7-98d3-aeb6cad16986	27	0	Not reviewed	kirp
ROR1	CA10	ROR1	Stomach adenocarcinoma: TCGA	4e5d97bb-2564-4fd8-be5a-11e7c4085dd4	23451ab5-a32b-4eec-9b8b-fd282282a0d4	5	12	Not reviewed	stad
CDK12	CACNB1	CDK12	Colon adenocarcinoma: TCGA	ade9cb51-d46c-47cc-8992-2f282ca9fbc2	10881458-55b2-41d1-8358-4ee6ccb8ec85	28	8	Not reviewed	coad
PAK4	CACNG6	PAK4	Ovarian serous cystadenocarcinoma: TCGA	ecd2e949-d04b-4401-9e0d-08684ad0861d	700e91bb-d675-41b2-bbbd-935767c7b447	5	11	Not reviewed	ov
PTK2	CACNG8	PTK2	Lung adenocarcinoma: TCGA	b281db6b-80cc-4dd6-b693-6e8a264c583b	0232d299-4cdf-4fd7-9a5e-8d13c208b40c	14	4	Not reviewed	luad
BMPR2	CADM2	BMPR2	Colon adenocarcinoma: TCGA	bfb2cdbd-42f2-4784-9450-81236eb39c85	4beee9d4-ee52-4fed-bcc4-d300f5ddd4d0	20	0	Not reviewed	coad
MAP2K3	CADM2	MAP2K3	Lung adenocarcinoma: TCGA	8055ad50-da58-4238-88c9-de53faaaebfc	bbe88801-34f3-46d2-bbfd-b46c3901ed71	19	4	Not reviewed	luad
PDK4	CALD1	PDK4	Stomach adenocarcinoma: TCGA	1334c764-472d-4151-ba24-05c59edb7c6c	0e99c305-c69f-4fb4-84d6-29cac1cc9d39	7	6	Not reviewed	stad
CD74	CAMK2A	CAMK2A	Head and Neck squamous cell carcinoma: TCGA	b8f5b3f6-95b2-4bf0-89d6-09649e8a7f59	ba9d4568-71a8-41fc-a2be-0bf784e36d6a	27	0	Not reviewed	hnsc
TNIP1	CAMK2A	CAMK2A	Kidney renal clear cell carcinoma: TCGA	b4ab9854-667b-4d97-a91a-cba500d481d6	ec6aa756-c875-49f5-89e4-365b3f18b589	10	3	Not reviewed	kirc
P4HA1	CAMK2G	CAMK2G	Stomach adenocarcinoma: TCGA	8c24646f-eb47-4250-ad0d-64cedf974309	10b5774d-7079-4b4b-b824-f4745f5598c7	42	7	Not reviewed	stad
FHIT	CAMK4	CAMK4	Kidney renal clear cell carcinoma: TCGA	4ab74f72-d4e0-4954-b88d-e65f995085c2	bbbce1ba-c739-43ba-b9cf-a4f746491ae3	13	3	Not reviewed	kirc
MAP2K2	CAMKK1	MAP2K2 CAMKK1	Breast invasive carcinoma: TCGA	d34de0ef-4152-4d24-95ee-59794feab22b	d0b78f3f-a198-437a-ab8c-204345d3b75d	14	4	Confirmed	brca
CSF1R	CAP2	CSF1R	Breast invasive carcinoma: TCGA	46b26380-be4c-4412-9dc2-8a1b3ca46005	75b3fe55-1a63-426e-867e-2ef52f54778d	5	2	Not reviewed	brca
SIK2	CARD17	SIK2	Lung squamous cell carcinoma: TCGA	65551344-20d0-4aa7-bfca-12247b5c8e3a	ea741488-5475-4a3d-b9fe-81722f129974	83	23	Not reviewed	lusc
EML4	CASK	CASK	Glioblastoma multiforme: TCGA	f5c93bb0-b106-4e17-9f02-49a71d7c5ba8	bc316a17-9d73-4ef3-97e9-c4ac5516b75a	27	42	Not reviewed	gbm
ERN1	CASP14	ERN1	Kidney renal papillary cell carcinoma: TCGA	a81e610b-2374-40ba-8058-5c1d9f098fee	44e3fa7e-9a5f-438b-9c87-daa559e28d8d	20	0	Not reviewed	kirp
ACVR2A	CASP8	ACVR2A	Lung squamous cell carcinoma: TCGA	6b67bcd4-6fc6-454b-b355-3d54fcc710c0	0e2ee54a-51c9-4868-842d-a2a1c1cfb016	26	3	Not reviewed	lusc
OBSCN	CASZ1	OBSCN	Head and Neck squamous cell carcinoma: TCGA	01c9c486-321f-4ebc-ade7-bbe6ea5c4a6e	05f01280-bf77-4682-a7a8-20dd0eac77bd	19	5	Not reviewed	hnsc
HIPK3	CAT	HIPK3	Lung adenocarcinoma: TCGA	7cc9c78f-fae5-40ca-820c-183645e9fe89	962fd4e7-9199-43d9-abce-e3dfa46da62c	5	2	Not reviewed	luad
TLK1	CAT	TLK1	Breast invasive carcinoma: TCGA	6c0fae2f-598a-4211-bd2b-64e5bbeb0227	01674b2c-5cf2-478f-84a1-f69c39f47bd4	14	2	Not reviewed	brca
MELK	CCDC117	MELK	Breast invasive carcinoma: TCGA	75d269bb-d9ef-4a10-952f-0059fe47974c	bdd08ec8-8892-4273-8f21-6fde0f23c52d	24	0	Not reviewed	brca
BUB1B	CCDC170	BUB1B	Breast invasive carcinoma: TCGA	309f3c7d-12c2-486f-a556-fd47232df9f2	418c11e8-2670-48d5-bbf5-95b46bff1201	23	1	Not reviewed	brca
MAP3K13	CCDC50 UTS2B	MAP3K13	Brain Lower Grade Glioma: TCGA	d16e33d2-297f-4293-a1cb-4dc72454a39e	230f5fa7-aa36-41ea-b40b-08f520767bd5	17	1	Not reviewed	lgg
STK38L	CCDC91	STK38L	Stomach adenocarcinoma: TCGA	1052a612-6c33-4264-a472-2f0f953f48da	87c217d4-66f4-46ca-8244-7856ce658fd3	72	96	Not reviewed	stad
CDK7	CCNB1	CDK7	Breast invasive carcinoma: TCGA	41c3bb4f-f350-410a-abc2-5fd96356e8b4	3c8b5af9-c34d-43c2-b8c9-39ea11e44fa6	17	4	Not reviewed	brca
PDPK1	CCNF	PDPK1	Breast invasive carcinoma: TCGA	0d772ba4-938f-48f3-9c78-f4816ec360d3	ab89bb2e-da84-4116-a8cd-49aad7bbfd4d	10	2	Not reviewed	brca
NEK7	CD1C	NEK7	Prostate adenocarcinoma: TCGA	03e68f72-6d91-4d1a-b1c9-1749109c564f	9044098b-415d-4893-a682-3636f6b2b2db	25	5	Not reviewed	prad
CLK2	CD244	CLK2	Breast invasive carcinoma: TCGA	3bb4ec57-0ab0-471c-b1ff-72fb5aba4e3d	d5f2b85a-94a9-4168-bbe8-149ec71342b0	35	7	Not reviewed	brca
SIK3	CD3D	SIK3	Lung adenocarcinoma: TCGA	c2a5e932-8373-47ce-aada-69f2b273f825	afb91740-2668-46d7-ba01-bb26153ad1c7	5	2	Not reviewed	luad
MAP2K4	CD79B	MAP2K4	Breast invasive carcinoma: TCGA	9c483bd7-6bcc-49e7-9ba4-970d47c88757	33fe5833-d7a0-43d7-a03d-56985ea448a6	9	8	Not reviewed	brca
MAPKAPK2	CDC42BPG	MAPKAPK2 CDC42BPG	Breast invasive carcinoma: TCGA	b53a2d96-0226-46ba-8534-23cda572bbef	f3ba71f9-25f3-4784-bf2d-3aa522a0cba8	5	4	Not reviewed	brca
CDK12	CDC6	CDK12	Glioblastoma multiforme: TCGA	b9d9572a-4fe5-44bd-b329-8007e4c9d7f5	7cada85b-00b1-41e5-9924-e09eb077ad56	5	12	Not reviewed	gbm
PI4KA	CDH10	PI4KA	Skin Cutaneous Melanoma: TCGA	b3af9737-a29e-4a9f-8fe8-6d1ad2a9467c	29476d6a-0d06-4a18-8910-c0502f6539ff	51	21	Not reviewed	skcm
TRIO	CDH4	TRIO	Sarcoma: TCGA	71182bcc-0b40-42b0-8831-3a65858fd48b	a692aa06-e081-4b62-bc01-a5b0a296290d	39	5	Not reviewed	sarc
MIEN1	CDK12	CDK12	Stomach adenocarcinoma: TCGA	ddab9888-1618-4eed-81da-452c421443fb	bec83dff-2bba-4467-92aa-5dc3db9e0eaf	122	27	Not reviewed	stad
MKLN1	CDK14	CDK14	Skin Cutaneous Melanoma: TCGA	752777ac-060c-406a-bb34-292fd51e7209	a67fd5bb-b6b6-4e00-9acd-68d0a59b5e55	32	10	Confirmed	skcm
ELK3	CDK17	CDK17	Sarcoma: TCGA	592e5f7d-5933-4aab-9f00-4be24884d2b5	2ff6aede-7bcd-440b-99ab-7a023faf658e	26	6	Confirmed	sarc
SYNJ2	CDK19	CDK19	Breast invasive carcinoma: TCGA	194fa6f2-499b-453f-95d0-a947596ff454	539bbbed-43fb-4fef-9c67-6406f58b186a	9	5	Not reviewed	brca
SUDS3	CDK4	CDK4	Glioblastoma multiforme: TCGA	724aa429-8dd2-413e-9a5f-be4cfab201b1	f4fe7c02-be19-4929-8638-960e5776494c	69	131	Confirmed	gbm
C12ORF45	CDK7	CDK7	Sarcoma: TCGA	04a77aab-b8af-4423-bc56-45e7f2d67d91	8fc1fade-42aa-45d9-8ed3-2f7e73cb0936	21	0	Not reviewed	sarc
UVRAG	CDK8	CDK8	Prostate adenocarcinoma: TCGA	c7b4ecf6-1c8c-4719-bee3-c7221f9544e5	3e290dc6-aba3-4135-b844-3e8c4cc8a25f	22	0	Not reviewed	prad
FOXN3	CDKL1	CDKL1	Colon adenocarcinoma: TCGA	38005f35-d336-4672-96db-87afca996ed4	28d03569-8717-40da-8989-70baf2b18f9f	43	16	Not reviewed	coad
COMMD9	CDKL2	CDKL2	Liver hepatocellular carcinoma: TCGA	d48fde1e-5f84-4b73-9b13-03329cb17c3b	709f1e4d-f5e8-4a0b-8254-23f037f4bae7	6	7	Not reviewed	lihc
EIF2AK2	CEBPZ	EIF2AK2	Breast invasive carcinoma: TCGA	47f36832-d3d3-4aa1-be69-dfea27808e6b	ccd4a24b-d8cc-4686-9dee-c98b0c5a8d21	36	9	Not reviewed	brca
PRKDC	CEP290	PRKDC	Breast invasive carcinoma: TCGA	c116f2e5-80c3-4fb7-b339-817a52801ecf	c6086936-7544-4da0-8c0c-114166848483	5	2	Not reviewed	brca
SRPK1	CEP57L1	SRPK1	Lung squamous cell carcinoma: TCGA	e7d3a02c-e251-46dc-9434-17f9b1ce19d4	3351b902-9b7e-4b90-bf6b-bcf74be00bc1	75	31	Not reviewed	lusc
ERBB2	CFB	ERBB2	Lung adenocarcinoma: TCGA	20adf92e-1be6-4e92-9925-1fbaba48e2c9	77828a90-8e2a-4664-b674-d837e6e34fe4	6	2	Not reviewed	luad
STK35	CHD6	STK35	Breast invasive carcinoma: TCGA	55cfbac0-ddb7-4b94-a169-7fda80ffac1f	848773a3-2f4a-4186-ab3f-de667129accf	13	1	Not reviewed	brca
IGF1R	CHD7	IGF1R	Colon adenocarcinoma: TCGA	bfb2cdbd-42f2-4784-9450-81236eb39c85	4beee9d4-ee52-4fed-bcc4-d300f5ddd4d0	22	0	Not reviewed	coad
ADRBK1	CHGA	ADRBK1	Breast invasive carcinoma: TCGA	207a9375-8b6d-4a16-8a19-2ce39be2d1dd	da70cf7e-0e61-4c72-b4c5-c408569d11b8	5	2	Not reviewed	brca
PTK2	CHKA	PTK2	Colon adenocarcinoma: TCGA	bfb2cdbd-42f2-4784-9450-81236eb39c85	4beee9d4-ee52-4fed-bcc4-d300f5ddd4d0	10	1	Not reviewed	coad
POMK	CHRNA6	POMK	Colon adenocarcinoma: TCGA	1a751365-2fc5-4388-868e-380c43c4c6cf	c8d6fe73-3504-42a5-9723-e1916fba8208	30	13	Not reviewed	coad
PEAK1	CIB2	PEAK1	Bladder Urothelial Carcinoma: TCGA	4fe32358-1fbc-49e2-b4b1-65ea2bebacf1	da98be9d-7acf-43ce-aa24-38d1d2604506	18	3	Not reviewed	blca
APPL2	CIT	CIT	Lung squamous cell carcinoma: TCGA	f4461e42-0fa1-400d-a84d-c57d80953dbd	d04bf59d-3429-4641-9f9e-81d8cde15295	29	6	Not reviewed	lusc
PRKD2	CKM	PRKD2	Breast invasive carcinoma: TCGA	1dd53b86-44a7-4f63-a6b6-949254bd5b89	3b01d064-8c00-4972-9f07-407eac8e7534	8	2	Not reviewed	brca
CDK12	CLCN4	CDK12	Colon adenocarcinoma: TCGA	bfb2cdbd-42f2-4784-9450-81236eb39c85	4beee9d4-ee52-4fed-bcc4-d300f5ddd4d0	49	0	Not reviewed	coad
PKMYT1	CLDN6	PKMYT1	Breast invasive carcinoma: TCGA	63281042-4a40-431c-816e-add3161be54a	dbf6f981-15cc-40ad-91ac-a66360405fbd	22	8	Not reviewed	brca
TRIO	CLIC5	TRIO	Skin Cutaneous Melanoma: TCGA	9e74ed10-91aa-44b7-9d04-7acb5d40fd85	ca9f542c-fdac-4e58-8658-eca78e4fafca	9	2	Not reviewed	skcm
TNIK	CLIP1	TNIK	Stomach adenocarcinoma: TCGA	1d494641-377a-4e2f-805f-40090636d6e8	fe9a5fcf-ff99-4dd1-8cc7-ed9f4b9d952b	5	18	Not reviewed	stad
RBM19	CLK2	CLK2	Prostate adenocarcinoma: TCGA	9c1c571d-4552-497a-a3f4-5153d32e60b5	24d7d4d8-f5c1-4d71-80e0-72a429fc9dbd	7	2	Not reviewed	prad
TRIO	CLNK	TRIO	Skin Cutaneous Melanoma: TCGA	8dca721d-84c0-439c-bb92-4d305e65e91f	f0744fa2-db4a-40de-9fd2-f61863fd98d4	7	6	Not reviewed	skcm
TEX14	CLTC	TEX14	Breast invasive carcinoma: TCGA	4c15fc2b-0a0c-403c-be04-2a495ffbbf02	0dc337fa-da8b-42c4-b9a7-fb76d81c161f	8	2	Not reviewed	brca
ABR	CLUH	ABR	Breast invasive carcinoma: TCGA	565411d1-ed54-4264-bf57-5fad2830e4e9	546248b0-22a0-4b70-a437-76fb0a238a0d	12	1	Not reviewed	brca
MAP3K5	CLVS2	MAP3K5	Prostate adenocarcinoma: TCGA	e16e1266-75d9-4866-85e8-1834c11cba0c	e833ad67-2cb3-414c-b15e-28f49479e2ef	8	3	Not reviewed	prad
ERBB2	CNIH4	ERBB2	Uterine Corpus Endometrial Carcinoma: TCGA	e90a581a-60e0-441c-8159-9f6cf5ba4c2e	4846cb23-d7e7-47f4-972f-3abe229f7bdb	48	19	Not reviewed	ucec
PAK1	CNIH4	PAK1	Lung adenocarcinoma: TCGA	a969f8e8-1ca4-4aa5-8d48-d4e6f04f9a7e	86faf16c-56fd-4b7b-a6b2-b4c83bec93e1	57	8	Not reviewed	luad
PTK7	CNOT2	PTK7	Sarcoma: TCGA	0f54dfa2-6333-4fa4-8d62-d55271f7a4ff	319243bf-d96f-454f-b007-3468d76869df	37	10	Not reviewed	sarc
DYRK2	CNTN2	DYRK2	Sarcoma: TCGA	d61a0a9b-e554-4a52-bc2f-a0674cd44a77	6201394f-b70e-4f14-9519-ff9d5f06eb09	55	13	Not reviewed	sarc
EPHA6	CNTN6	EPHA6	Prostate adenocarcinoma: TCGA	dcfc8924-9ec9-4e3c-a397-ac25dfe093f6	629855ea-551e-456c-b421-83b9a4eb3269	17	5	Not reviewed	prad
TGFBR1	COL15A1	TGFBR1	Liver hepatocellular carcinoma: TCGA	96bf71cd-fa29-48db-83f4-f36d852404d0	c6a74db2-cf97-4c7b-be8c-557ee27e1d43	12	3	Not reviewed	lihc
PEAK1	COL1A1	PEAK1	Kidney renal clear cell carcinoma: TCGA	5de5555d-e944-4733-919a-8bc55e335550	c3cc716b-1b9c-4e73-9a40-f1f891a17c2d	26	0	Not reviewed	kirc
YES1	COL26A1	YES1	Breast invasive carcinoma: TCGA	59931f65-ec17-4e0c-8d67-58a44f81c83b	b97bf89a-7a85-4eef-ae7e-f787aead1f0a	24	0	Not reviewed	brca
EPHA10	COL8A2	EPHA10	Lung adenocarcinoma: TCGA	760d8d65-4c88-4545-8574-f4301120c10c	096bd95f-9900-4db2-b1c4-103902c3b31f	6	2	Not reviewed	luad
MAST2	COQ6	MAST2	Prostate adenocarcinoma: TCGA	35d22792-b94b-4a97-be5a-a592b0bfa8b8	f7238e82-a394-4a7c-8514-6241d0aa17e3	8	4	Not reviewed	prad
ERBB3	COX4I2	ERBB3	Uterine Corpus Endometrial Carcinoma: TCGA	2091966f-c96f-429b-8196-a09e31eec4e5	e5d64754-15e8-494e-b7f7-25cf2819fe4c	95	19	Not reviewed	ucec
BRSK1	COX6B1	BRSK1	Ovarian serous cystadenocarcinoma: TCGA	809b40d0-7933-4313-8b07-c3fafefe0213	21f6bf91-dfc6-4a59-8b76-88a0f95c7b47	23	73	Confirmed	ov
TAOK1	CPD	TAOK1	Uterine Corpus Endometrial Carcinoma: TCGA	7985e73d-0e29-4a3d-bd96-4cf70cd5ecbe	029f0f1d-dd22-44d2-a623-cb9a33cb9438	57	18	Not reviewed	ucec
MAP3K1	CPLX2	MAP3K1	Uterine Corpus Endometrial Carcinoma: TCGA	507b0933-5c44-4a19-8907-d9e97626a5a5	2b865f8c-539f-4cb2-8f08-41709e9511e5	20	0	Not reviewed	ucec
NEK7	CRB1	NEK7	Breast invasive carcinoma: TCGA	8ad1ca32-66b2-47ad-889b-73b3397e9a55	71f97b63-c970-44ee-98c2-e02e663d5a40	8	7	Not reviewed	brca
KALRN	CREB5	KALRN	Uterine Corpus Endometrial Carcinoma: TCGA	d93d3cc0-54aa-4f91-be51-9c933ad1b4a8	9bce44a2-dcee-4d1a-a522-c2bcb9a8e025	13	8	Not reviewed	ucec
TLK1	CREG2	TLK1	Lung squamous cell carcinoma: TCGA	1c6a4310-d909-4b12-a60b-60a0ce6efc40	6020ec67-8f3b-409f-a0ed-2af849b4d76f	97	10	Not reviewed	lusc
IGF2R	CSF1R	CSF1R	Stomach adenocarcinoma: TCGA	ff785c4c-e42d-42ef-b1b7-a21cf60576ec	a1867d3e-a006-4e04-8118-478792bdca4b	21	0	Not reviewed	stad
IGF2R	CSF1R	CSF1R	Stomach adenocarcinoma: TCGA	616e6bf3-301d-46b1-86f0-140dfaeb55b7	d5efcde2-21e6-4071-9aa4-3c5688a45b3f	21	0	Not reviewed	stad
IGF2R	CSF1R	CSF1R	Stomach adenocarcinoma: TCGA	b9e6fb71-679e-42aa-9be6-7980f9075cc4	c6316fb5-99a7-4adf-832f-dce44ddcd3aa	22	0	Not reviewed	stad
IGF2R	CSF1R	CSF1R	Stomach adenocarcinoma: TCGA	1186add0-0e92-451b-9746-3ac10cf9e471	a4cd4ff1-0c0e-488d-91d9-0ac8ef3e7bfd	24	0	Not reviewed	stad
IGF2R	CSF1R	CSF1R	Stomach adenocarcinoma: TCGA	ab4d2496-9340-4ada-a57c-d300d2de771e	e7a3574b-1fcf-4366-adf8-f4330d9be6f8	27	0	Not reviewed	stad
IGF2R	CSF1R	CSF1R	Stomach adenocarcinoma: TCGA	26969460-5771-4f80-b61d-52254be37817	1a3e7ec6-c9be-4174-8799-72267eb8a7bf	51	0	Not reviewed	stad
IGF2R	CSF1R	CSF1R	Stomach adenocarcinoma: TCGA	41f278da-fcab-404f-a1c5-dc3094aaef44	7c7cef85-024c-48c0-8644-92c034432e8f	49	0	Not reviewed	stad
IGF2R	CSF1R	CSF1R	Stomach adenocarcinoma: TCGA	5fb81800-84a4-4b58-84e2-7c341b219209	fa00a6a7-d5b0-40b9-8360-d56f7db64d34	47	0	Not reviewed	stad
IGF2R	CSF1R	CSF1R	Stomach adenocarcinoma: TCGA	138404c7-5ad9-4d0f-9e23-0d8256fab426	ab76544e-df6a-4b05-9317-054812474d4c	45	0	Not reviewed	stad
IGF2R	CSF1R	CSF1R	Stomach adenocarcinoma: TCGA	9150dc80-e220-4ac8-a78a-45af21de470e	b8a1c8c7-3945-4d84-8f58-3a1a1eb10730	41	0	Not reviewed	stad
IGF2R	CSF1R	CSF1R	Stomach adenocarcinoma: TCGA	f31601b2-9829-472e-b99a-a9e2552874a5	d59824bd-816e-4ffc-8aae-1c3eff1f800e	37	0	Not reviewed	stad
IGF2R	CSF1R	CSF1R	Stomach adenocarcinoma: TCGA	2effc62e-77ec-4314-beb7-01833d1a310a	1a4313e7-a770-4a0e-93f1-c10562f521e3	29	0	Not reviewed	stad
PRKDC	CSMD1	PRKDC	Rectum adenocarcinoma: TCGA	5dc82aa3-5416-4c5b-a62e-a6068f611c9c	813bb368-9389-4528-9b18-387374bc912f	32	0	Not reviewed	read
PGC	CSNK1D	CSNK1D	Stomach adenocarcinoma: TCGA	5fb81800-84a4-4b58-84e2-7c341b219209	fa00a6a7-d5b0-40b9-8360-d56f7db64d34	10	1	Not reviewed	stad
DPYD	CSNK1G1	CSNK1G1	Ovarian serous cystadenocarcinoma: TCGA	96038467-f298-43ca-8abb-a2b6a6e01b4c	dac96910-0cb2-44ea-b108-2d6d51b07112	19	81	Not reviewed	ov
MBOAT2	CSNK1G1	CSNK1G1	Breast invasive carcinoma: TCGA	47e2477f-520d-408e-b505-3538e689d4d6	3f56d67f-5a9c-4353-9408-e7f60eb6477b	24	0	Not reviewed	brca
HSD17B13	CSNK1G2	CSNK1G2	Liver hepatocellular carcinoma: TCGA	d928cf91-95cf-4ab1-85c9-e5243e89f048	4fd3ed02-7b66-47bf-8b92-31fee1093a87	57	0	Not reviewed	lihc
HSD17B13	CSNK1G2	CSNK1G2	Liver hepatocellular carcinoma: TCGA	0a629437-b3eb-4ee0-b7bf-457fe2dc818b	609c82fd-eb3a-46d7-8c09-0cde281a50b3	31	0	Not reviewed	lihc
ERBB2	CTTN	ERBB2	Lung squamous cell carcinoma: TCGA	07e58bba-0688-4d42-b402-7831e07b228e	2e1d5e59-357d-42f3-8898-cc03839cf958	20	6	Not reviewed	lusc
GRK1	CUL4A PCID2	GRK1	Lung squamous cell carcinoma: TCGA	e2edf16c-213d-4732-b895-aa9235958909	a77675bd-ed25-45f4-b418-cb8fc979c780	5	2	Not reviewed	lusc
MAP2K1	CUX1	MAP2K1	Kidney renal clear cell carcinoma: TCGA	5293e8a2-9807-4651-b8b2-26724d3fa85d	5dc807f2-f4f0-434b-b099-43cf41d99cbd	13	1	Not reviewed	kirc
PIP4K2B	CWC25	PIP4K2B	Stomach adenocarcinoma: TCGA	56ff0a86-0a56-4ce3-a37b-5d330dde98b5	8bb9cfd8-7012-41b1-8aa1-b6592b0c0d43	9	34	Not reviewed	stad
AKT2	CXCL11 ART3	AKT2	Ovarian serous cystadenocarcinoma: TCGA	8733788b-3c2a-4971-8cf7-d333465e36de	bc2591b0-65d7-48c3-a5cc-783f67b65869	8	20	Not reviewed	ov
CDKL2	CXCL11 ART3	CDKL2	Lung adenocarcinoma: TCGA	65bb8772-3f86-4049-af9a-9a339405ed55	69dba721-a168-47a4-b7ff-80a448bad654	34	2	Not reviewed	luad
NUAK2	CYB5R1	NUAK2	Brain Lower Grade Glioma: TCGA	f7dbc5d7-a86a-4fb9-96a9-216e4000befc	58de25d5-8a32-4412-866b-acac2e321bfa	17	3	Not reviewed	lgg
PAK4	CYP2A6	PAK4	Breast invasive carcinoma: TCGA	8bc3cff1-2e70-4623-a873-e3e7551d6e83	32efa6e8-6b19-480a-9d04-ace02e93318a	8	4	Not reviewed	brca
PKN3	CYTH3	PKN3	Bladder Urothelial Carcinoma: TCGA	292770e5-a24c-4ff7-82bf-631b329027b9	d5e8d936-40ae-4fd3-b40e-cac54763d71f	53	0	Not reviewed	blca
KCTD2	DAPK1	DAPK1	Kidney renal clear cell carcinoma: TCGA	310b3edb-e175-4555-9aa8-9814dbece923	74844571-c5a3-4a14-ac19-c7c1ce40259b	65	0	Not reviewed	kirc
TRIM52	DAPK1	DAPK1	Colon adenocarcinoma: TCGA	bfb2cdbd-42f2-4784-9450-81236eb39c85	4beee9d4-ee52-4fed-bcc4-d300f5ddd4d0	32	0	Not reviewed	coad
CUL4B	DAPK2	DAPK2	Liver hepatocellular carcinoma: TCGA	633f5a4c-9ec5-4f7b-8f28-043c430fa2a5	023a1ad1-fb16-437e-9806-5063b47f76bd	6	3	Not reviewed	lihc
GRK6	DBN1	GRK6	Stomach adenocarcinoma: TCGA	4e5d97bb-2564-4fd8-be5a-11e7c4085dd4	23451ab5-a32b-4eec-9b8b-fd282282a0d4	46	131	Not reviewed	stad
ATR	DBR1	ATR	Breast invasive carcinoma: TCGA	d9b41d9c-9b69-4264-8ead-167642730545	5c8983f2-9788-4dfa-971c-3ec457b6166e	5	2	Not reviewed	brca
UHMK1	DCAF8	UHMK1	Sarcoma: TCGA	ae0b1f6e-3c64-4f3c-a09b-cce58c463006	73d2e8ef-4e10-416a-845b-f48374e48ecb	41	3	Not reviewed	sarc
ROCK1	DCC	ROCK1	Head and Neck squamous cell carcinoma: TCGA	a7130fb5-18a6-48a0-bbab-e7a0ee6f92e9	dbe29e97-f111-41d3-a25f-3b9eb9bb099f	46	9	Confirmed	hnsc
ELF1	DCLK1	DCLK1	Stomach adenocarcinoma: TCGA	47b8572a-a6b9-4f24-8a96-aee62d5be922	ec8268c7-943d-451a-9036-f0196078b6c5	19	16	Not reviewed	stad
SRPK1	DDAH1	SRPK1	Breast invasive carcinoma: TCGA	dc9386f0-9964-4828-b8b3-f87f620c4668	a8a33ba9-0976-4e19-b0e9-fa5ba4d4eaa8	52	17	Not reviewed	brca
GFAP	DDR1	DDR1	Glioblastoma multiforme: TCGA	4668fc9a-900d-4cab-950e-eb5c7292b908	8df94420-c736-4a36-b001-5dbe3dff17f0	9	2	Not reviewed	gbm
TRABD	DDR2	DDR2	Head and Neck squamous cell carcinoma: TCGA	f388fee7-ab9d-4e8c-82b5-8d4dfdac135c	2e73e016-61ff-4f23-9ca9-fd48d9050d82	19	8	Not reviewed	hnsc
PRKDC	DEFB103B	PRKDC	Breast invasive carcinoma: TCGA	713244f7-527f-489b-a6b3-d051cc240069	441919eb-8c9f-478c-bda3-8de4f8295e8a	25	18	Not reviewed	brca
HIPK2	DENND2A	HIPK2	Ovarian serous cystadenocarcinoma: TCGA	fef9b42d-e986-4508-aa65-d1cff43bddae	9e7d3dea-5d81-4f10-819c-1c2a68ddd150	7	14	Not reviewed	ov
PTK2	DENND3	PTK2	Stomach adenocarcinoma: TCGA	c4b16a2d-f51f-4dbe-b6fa-28f57b454d93	8cb0144b-be6b-40a1-86a2-708f96d9b615	10	2	Not reviewed	stad
MAPK9	DGKB	MAPK9	Prostate adenocarcinoma: TCGA	89ae41c6-d272-4af8-a35d-8314926bfe03	1f4ff2c7-3fbb-46a1-99cf-68d2c33c5175	50	12	Not reviewed	prad
EPHA5	DGKI	EPHA5	Kidney renal papillary cell carcinoma: TCGA	c0216334-bffb-4218-acc4-e90e24cb56a8	a7bf785f-0539-4899-ac21-47d1fc347ee8	95	0	Not reviewed	kirp
CAMKK2	DIP2B	CAMKK2	Sarcoma: TCGA	1c22f1d2-2137-4b12-951d-5215384ef735	cd73a55f-03c1-4da0-9fa7-1ae4a263664e	62	10	Not reviewed	sarc
CDK13	DIP2C	CDK13	Colon adenocarcinoma: TCGA	bfb2cdbd-42f2-4784-9450-81236eb39c85	4beee9d4-ee52-4fed-bcc4-d300f5ddd4d0	20	0	Not reviewed	coad
OBSCN	DISC1	OBSCN	Skin Cutaneous Melanoma: TCGA	e6b16bab-3711-43fd-bee5-99b024d2cc62	fda160c9-efdc-4263-98f1-e38b00571b4d	21	5	Not reviewed	skcm
PAK2	DLG1	PAK2	Ovarian serous cystadenocarcinoma: TCGA	5e8fcb28-ba88-47c4-bb06-03b34c966492	79fd602b-3e8e-4353-aa78-4f5f170b607d	6	24	Not reviewed	ov
PTK7	DLK2	PTK7	Lung adenocarcinoma: TCGA	b0dac201-9d2e-4ed8-861c-a37540e39611	3d2aa654-1b5f-4eb4-a1c2-af31f5760069	10	2	Not reviewed	luad
CSNK1E	DMC1	CSNK1E	Uterine Corpus Endometrial Carcinoma: TCGA	3e2c6ea6-fa2e-4139-b899-19184b2098f6	afa79b18-2ac6-4179-9c8c-5fa4d1d09a7e	13	2	Not reviewed	ucec
TRIO	DNAH5	TRIO	Lung adenocarcinoma: TCGA	591e88ba-0c56-4e3b-8eb9-23abd9a652e7	ccfdad76-cc45-447f-bed8-ede8f6a8844d	8	2	Not reviewed	luad
MAP2K4	DNAH9	MAP2K4	Breast invasive carcinoma: TCGA	9d5dfd9b-2725-4153-9de4-a274d3306493	f0787165-6f58-4d67-b510-928eea2c4882	8	3	Not reviewed	brca
ROR1	DNAJC6	ROR1	Lung adenocarcinoma: TCGA	6ce38e82-919a-4137-9329-6c3a27ac544c	c8544fb3-b26e-4672-bb81-a271db724b04	9	2	Not reviewed	luad
ERBB2	DNAJC7	ERBB2	Colon adenocarcinoma: TCGA	cc086e4f-8a95-4586-9924-321028229b71	e4c0d890-a634-48bd-9108-e674532b0d2e	35	2	Not reviewed	coad
ULK2	DOCK6	ULK2	Breast invasive carcinoma: TCGA	ea39e30d-489d-42c6-bb5b-d1e9c30fd79f	3e25056d-d137-49f5-abaa-f68509426600	26	7	Not reviewed	brca
JAK2	DOCK8	JAK2	Kidney renal clear cell carcinoma: TCGA	e6c2369f-09f4-407f-be91-e1dc2f76e5fa	62613d1d-978f-4b9d-a9c6-ae28ab384e57	5	13	Not reviewed	kirc
NRBP1	DROSHA	NRBP1	Brain Lower Grade Glioma: TCGA	f2b9bb6e-ee21-4022-a04e-72d2292c3ea9	62088274-a45b-4616-b086-b0ddd64895f0	100	18	Not reviewed	lgg
DYRK1A	DSCAM	DYRK1A	Breast invasive carcinoma: TCGA	8becb94e-3081-4611-ac50-8a11e3b5ef34	2021ed1f-dc75-4701-b8b8-1386466e4802	159	24	Not reviewed	brca
THSD4	DSTYK	DSTYK	Lung adenocarcinoma: TCGA	d73deb65-5df1-4fee-bcc6-56b301d77595	0ea4920f-f4c8-4590-84b3-eb419824e144	41	0	Not reviewed	luad
FRK	DTNBP1	FRK	Breast invasive carcinoma: TCGA	7b13fab3-066d-4602-850d-6b46de20df9a	4d120899-9a80-4736-b097-285e9e261bcb	7	6	Not reviewed	brca
BRWD1	DYRK1A	DYRK1A	Breast invasive carcinoma: TCGA	8bc3cff1-2e70-4623-a873-e3e7551d6e83	32efa6e8-6b19-480a-9d04-ace02e93318a	13	14	Not reviewed	brca
SMS	DYRK2	DYRK2	Breast invasive carcinoma: TCGA	4273af2b-c823-4912-aeed-45a9f1397fa6	e0929c47-cff3-4518-a188-8764af01073a	9	2	Not reviewed	brca
PAK2	ECE2	PAK2	Lung squamous cell carcinoma: TCGA	08025318-c284-413e-af82-e2eba40c4013	43abe847-4ba7-466e-8283-5d7b80b999a7	25	2	Not reviewed	lusc
KIAA0430	EEF2K	EEF2K	Bladder Urothelial Carcinoma: TCGA	aa93ce87-00fe-4842-8402-6f249ed62aba	a9e17a7d-7ff4-44e3-b8c9-b0d2f46b6cd5	16	3	Not reviewed	blca
NUP210L	EEF2K	EEF2K	Colon adenocarcinoma: TCGA	bfb2cdbd-42f2-4784-9450-81236eb39c85	4beee9d4-ee52-4fed-bcc4-d300f5ddd4d0	31	0	Not reviewed	coad
RPS6KB1	EFCAB3	RPS6KB1	Breast invasive carcinoma: TCGA	c116f2e5-80c3-4fb7-b339-817a52801ecf	c6086936-7544-4da0-8c0c-114166848483	32	16	Not reviewed	brca
KSR1	EFCAB5	KSR1	Lung adenocarcinoma: TCGA	e17152e2-98e5-4035-8959-44ca0a34f6d7	8f04660a-2efb-4947-9eab-375066b9eb33	20	1	Not reviewed	luad
IGF1R	EFTUD1	IGF1R	Stomach adenocarcinoma: TCGA	07bbf4a0-f86a-4500-8220-8fd0f7bc768d	45aacbb4-0fd8-431c-a57b-279ea57a19fc	7	13	Not reviewed	stad
SRPK1	EHMT2	SRPK1	Bladder Urothelial Carcinoma: TCGA	72a756de-8115-4738-bf5b-32135fe59106	661d7b4a-a2b2-4251-b464-292421665948	291	72	Not reviewed	blca
CTSB	EIF2AK1	EIF2AK1	Thyroid carcinoma: TCGA	fe2c4617-db99-4468-8912-f19dd07990e3	8aa99f35-c644-4f91-9eff-a5d3fae758b0	5	2	Not reviewed	thca
MARK3	EIF5	MARK3	Lung squamous cell carcinoma: TCGA	87436a44-238c-42d1-8c93-5ea0f10bf334	8a933b93-87b3-4f1f-8ef1-1d095cea032e	10	3	Not reviewed	lusc
NLK	ELMO1	NLK	Brain Lower Grade Glioma: TCGA	c1bc43dc-8db0-418c-91b6-f0740d413453	98e82e98-341a-4bca-92c0-23c65c1bf94f	6	3	Not reviewed	lgg
ERBB2	ENO1	ERBB2	Breast invasive carcinoma: TCGA	0adb3052-f0e8-4eac-967d-daa7b8ac9cb3	996bd3f0-d767-4eff-9c82-99fcb5a3006a	5	2	Not reviewed	brca
PDK4	ENO1	PDK4	Kidney renal clear cell carcinoma: TCGA	63e92d5f-1d0a-4fda-a8e8-3a7fbaa2635b	2429c7d4-ae27-432d-9adf-1c6d192bf13c	21	0	Not reviewed	kirc
ADRBK2	EP300	ADRBK2	Skin Cutaneous Melanoma: TCGA	0556b68e-a097-4d6f-b337-0554293ffab4	74596c13-8b5d-4289-a3c0-446fa968b241	40	6	Not reviewed	skcm
EIF2AK4	EPB42	EIF2AK4	Head and Neck squamous cell carcinoma: TCGA	f254869c-d6e3-45b7-8144-20be5030a3f1	90f44998-3c05-44b2-9501-bbd0f43c5147	15	3	Not reviewed	hnsc
USP32	EPHA1	EPHA1	Lung squamous cell carcinoma: TCGA	a87e455c-8316-40c7-83f9-07392133f613	b80ea411-c8ca-4414-ad1b-82af11df11c2	14	4	Not reviewed	lusc
LRRFIP2	EPHA3	EPHA3	Stomach adenocarcinoma: TCGA	a15da2c2-de52-4a82-b109-b60c42e7cccd	66bca2f8-f269-454d-abe2-ce51a0704645	9	5	Not reviewed	stad
POU2F1	EPHA4	EPHA4	Thyroid carcinoma: TCGA	c2c58a30-f3a8-4e6d-892f-f0adfcf60c58	212b2002-1ebf-47dd-82f8-6c0b904cf909	37	0	Not reviewed	thca
HOXB6	EPHA5	EPHA5	Skin Cutaneous Melanoma: TCGA	2f738d38-7a76-4d4f-8c1f-c5ae328e977b	1068ad76-612e-40ee-b2fa-916da14b7916	15	3	Not reviewed	skcm
MGA	EPHA5	EPHA5	Lung squamous cell carcinoma: TCGA	868d7ea2-c2bc-4800-bee0-7837915e7583	8b55baf0-2d34-4cae-896d-641b1dd40785	22	0	Not reviewed	lusc
MGA	EPHA5	EPHA5	Breast invasive carcinoma: TCGA	0d632b21-7e6c-4710-b905-ff41798a43fa	f04dca9e-409b-4300-b11d-12243e5d361d	26	0	Not reviewed	brca
TMEM39A	EPHA6	EPHA6	Prostate adenocarcinoma: TCGA	acee52e8-863a-4d11-81bc-14ef146e74ef	1ea3b879-5451-49fb-b930-16e9b5627f18	19	13	Confirmed	prad
NDE1 MYH11	EPHA7	EPHA7	Stomach adenocarcinoma: TCGA	1334c764-472d-4151-ba24-05c59edb7c6c	0e99c305-c69f-4fb4-84d6-29cac1cc9d39	5	2	Not reviewed	stad
STAG2	EPHB1	EPHB1	Breast invasive carcinoma: TCGA	ed3bd954-76a4-4b85-8950-ae23cbd57f9e	f947d67f-4aa2-4eb9-977e-21a5ae563613	26	0	Not reviewed	brca
NBPF3	EPHB2	EPHB2	Glioblastoma multiforme: TCGA	105dc311-c990-475c-b223-59decb99f6a8	30256f61-7be9-4d47-8afd-afafa7a079c0	6	13	Confirmed	gbm
PGC	EPHB3	EPHB3	Stomach adenocarcinoma: TCGA	5fb81800-84a4-4b58-84e2-7c341b219209	fa00a6a7-d5b0-40b9-8360-d56f7db64d34	27	0	Not reviewed	stad
PGC	EPHB4	EPHB4	Stomach adenocarcinoma: TCGA	5fb81800-84a4-4b58-84e2-7c341b219209	fa00a6a7-d5b0-40b9-8360-d56f7db64d34	23	1	Not reviewed	stad
ADCK3	EPHX1	ADCK3	Ovarian serous cystadenocarcinoma: TCGA	15ee4e98-51f2-409d-89bc-6754581ea760	47681e4b-01e8-4779-b966-ce57aff4b712	55	160	Not reviewed	ov
FN1	ERBB4	ERBB4	Kidney renal clear cell carcinoma: TCGA	8ef4004d-b383-4ac1-94c7-60de5550ea59	4c3e4727-77f5-4374-9d83-ec86d61b02b2	105	34	Not reviewed	kirc
BMPR1B	ETV1	BMPR1B	Prostate adenocarcinoma: TCGA	dca38838-0358-4d0d-9f2b-e15701b57d95	2648c3c9-9884-4a0c-96aa-61130cd289ea	54	17	Not reviewed	prad
CHEK1	EXOC6	CHEK1	Ovarian serous cystadenocarcinoma: TCGA	5b83fe00-bc97-47e4-b270-af7300b9b159	9d25cd0e-0a3e-4ee0-b1a3-58ffab348c9d	5	4	Not reviewed	ov
PRPF4B	F13A1	PRPF4B	Skin Cutaneous Melanoma: TCGA	746700e2-02b3-45d8-8bb4-0de6d21558ad	76cc1d42-acec-46b3-9663-5e4de2550353	221	155	Not reviewed	skcm
MAPK1	FAM155A	MAPK1	Lung adenocarcinoma: TCGA	b827803a-1985-4c0a-9184-fcb9cedc9d32	a5bd7d50-9c14-49e6-89cf-6bf440c42309	11	1	Not reviewed	luad
WNK1	FAM155A	WNK1	Ovarian serous cystadenocarcinoma: TCGA	3c5cbf1c-4167-4a0f-a48e-57c531ac35d1	c9e58844-9d61-44a2-aee6-1760bc19711b	6	5	Not reviewed	ov
RPS6KA3	FAM156B	RPS6KA3	Lung squamous cell carcinoma: TCGA	783b1f5d-02cd-49d1-9371-d6dad043664e	80aa8e99-41d5-422f-a1bb-69599aa8236f	6	3	Not reviewed	lusc
MARK2	FAM168A	MARK2	Breast invasive carcinoma: TCGA	e12adec8-05d6-410d-895f-0ede4ecebf3f	a947a945-4721-45cc-bc45-13b8ea41c10e	45	7	Not reviewed	brca
CAMK1D	FAM188A	CAMK1D	Breast invasive carcinoma: TCGA	7e0b6bc4-9ced-4c4b-9824-e05cc7ff5813	398fb71b-ca83-44e7-bf0d-b1ca464b0283	23	4	Not reviewed	brca
CIT	FAM222A	CIT	Lung squamous cell carcinoma: TCGA	f4461e42-0fa1-400d-a84d-c57d80953dbd	d04bf59d-3429-4641-9f9e-81d8cde15295	13	3	Not reviewed	lusc
NEK8	FAM222B	NEK8	Ovarian serous cystadenocarcinoma: TCGA	4609857e-e5ad-43b6-993c-28aec33313e8	384170fc-e8be-426a-a54e-bf1ca61f2986	5	479	Not reviewed	ov
ICK	FAM83B	ICK	Uterine Corpus Endometrial Carcinoma: TCGA	23808b91-c268-4f31-b778-c6a9996be3dc	ded408ee-053a-43ed-9bcf-1d15cd203051	9	2	Not reviewed	ucec
PRKCD	FANCD2OS FANCD2	PRKCD	Breast invasive carcinoma: TCGA	90580ef3-acff-4be6-aac9-eb4e92ab8ca4	7317e605-93ba-49a9-8743-20613b02767a	125	0	Not reviewed	brca
PDGFRB	FBLN1	PDGFRB	Sarcoma: TCGA	c92bd00c-e9c5-4540-a479-5429dc3e3307	10a6de43-a681-4cbc-821d-08335ed65320	6	2	Not reviewed	sarc
MARK3	FBLN5	MARK3	Lung squamous cell carcinoma: TCGA	0b9515f0-1add-405b-8f21-cd47d26e7523	f5ad138c-1714-41e9-9c2d-c88050bec407	25	4	Not reviewed	lusc
CDK12	FBXL20	CDK12	Breast invasive carcinoma: TCGA	72237615-1ebe-455d-a6a7-f91a4da50733	44bec761-b603-49c0-8634-f6bfe0319bb1	21	0	Not reviewed	brca
TRIO	FBXL7	TRIO	Sarcoma: TCGA	a5297436-f594-42da-ac80-f509bb899458	2ff01040-5270-4895-bbfa-5819b46ef444	10	9	Not reviewed	sarc
UHMK1	FBXL7	UHMK1	Colon adenocarcinoma: TCGA	0c7b88fe-7ac6-4d3b-93c5-a584f19cd0d6	98d45099-feae-4dad-aa38-ec03fed6d999	6	2	Not reviewed	coad
ULK1	FBXW8	ULK1	Lung squamous cell carcinoma: TCGA	f4461e42-0fa1-400d-a84d-c57d80953dbd	d04bf59d-3429-4641-9f9e-81d8cde15295	38	8	Not reviewed	lusc
MAP3K3	FCHSD2	MAP3K3	Lung squamous cell carcinoma: TCGA	43d503d5-38fd-449b-869a-be4ada88e071	e80a4625-1b5a-4abc-8ab9-978d1488b961	13	4	Not reviewed	lusc
TYK2	FGD3	TYK2	Kidney renal papillary cell carcinoma: TCGA	35a5bcf6-88c1-4c5f-8008-2c57978e1700	0b8956ec-f11b-4d74-b8b7-bfcb64ae974c	9	3	Not reviewed	kirp
ERBB2	FKBP10	ERBB2	Stomach adenocarcinoma: TCGA	2effc62e-77ec-4314-beb7-01833d1a310a	1a4313e7-a770-4a0e-93f1-c10562f521e3	30	2	Not reviewed	stad
PXK	FLNB	PXK	Liver hepatocellular carcinoma: TCGA	7055d16b-fe78-415a-86d9-0a7e79f24e73	870c86e7-d6e1-4f9d-bb0b-bd1c66d6bcde	18	2	Not reviewed	lihc
ZNF436	FLT1	FLT1	Colon adenocarcinoma: TCGA	bfb2cdbd-42f2-4784-9450-81236eb39c85	4beee9d4-ee52-4fed-bcc4-d300f5ddd4d0	119	0	Not reviewed	coad
ANKRD28	FLT3	FLT3	Prostate adenocarcinoma: TCGA	547de96d-9fdd-4cd6-a1e0-3dd2fc244cdf	f16ce517-d51d-499a-a4c4-a6844fefa52c	71	0	Not reviewed	prad
PAN3	FLT3	FLT3	Sarcoma: TCGA	28479bae-b672-4b15-8ca8-a9a45c1c4b99	0020317d-d10e-4e75-8fa6-7c1bdcdee471	8	4	Confirmed	sarc
LBH	FLT4	FLT4	Skin Cutaneous Melanoma: TCGA	be2aa1a5-c6d6-4faf-8c50-385762a2b22b	132cdde9-70d8-4753-8e99-fc4ce3d371a4	272	45	Not reviewed	skcm
DDR2	FMO4	DDR2	Skin Cutaneous Melanoma: TCGA	517f7bb0-a9ca-4220-b722-453cda5f2e82	d0c3a83d-a1bf-4e9a-a610-2fb4370f2891	92	14	Not reviewed	skcm
CDK6	FN1	CDK6	Lung squamous cell carcinoma: TCGA	5c7b03cf-79f4-41b2-9987-b5c9f7589597	af02050f-ebc4-4171-b63b-3b3faa279f2b	11	1	Not reviewed	lusc
MST1R	FNDC3B	MST1R	Lung adenocarcinoma: TCGA	1787683a-d5ba-44ec-b562-81d38bed06a4	ae702159-5b6a-41dd-868c-7540f9e1131c	79	6	Not reviewed	luad
STK4	FOXP1	STK4	Colon adenocarcinoma: TCGA	bfb2cdbd-42f2-4784-9450-81236eb39c85	4beee9d4-ee52-4fed-bcc4-d300f5ddd4d0	56	0	Not reviewed	coad
SCYL1	FRMD8	SCYL1	Ovarian serous cystadenocarcinoma: TCGA	4609857e-e5ad-43b6-993c-28aec33313e8	384170fc-e8be-426a-a54e-bf1ca61f2986	10	41	Not reviewed	ov
GSK3B	FSTL1	GSK3B	Breast invasive carcinoma: TCGA	c6f65c79-8d8b-4784-be80-64a69b4cc000	e4fc0909-f284-4471-866d-d8967b6adcbc	8	3	Not reviewed	brca
CAMK1D	FUBP1	CAMK1D	Colon adenocarcinoma: TCGA	bfb2cdbd-42f2-4784-9450-81236eb39c85	4beee9d4-ee52-4fed-bcc4-d300f5ddd4d0	36	0	Not reviewed	coad
ECHDC1	FYN	FYN	Lung adenocarcinoma: TCGA	b53512cf-a04b-4507-82ef-2a8a5d3a9f89	8c695c24-e7f9-449a-9258-a1bc8a33bf9a	50	18	Confirmed	luad
TG	GAK	GAK	Thyroid carcinoma: TCGA	be856f0b-ca9f-40bd-a47e-51cfa9f84297	7244b7db-8282-43aa-a4b4-ad6af972cf9b	7	2	Not reviewed	thca
NEK1	GALNTL6	NEK1	Prostate adenocarcinoma: TCGA	4586ee12-3645-4663-b7e8-b2c903bad18d	39303e7c-5baf-479d-a112-d8f03a18c621	11	6	Not reviewed	prad
CSNK1G2	GANAB	CSNK1G2	Prostate adenocarcinoma: TCGA	b895166f-c785-48ec-89dc-a795d9bea4f0	aa252f78-ebf3-42f9-86af-bb6e57345706	17	2	Not reviewed	prad
ABR	GAS7	ABR	Lung squamous cell carcinoma: TCGA	e7b864a3-9563-47b7-84b5-52be5725d9bd	69e43922-e028-4090-8724-1fb2f018c7f2	20	13	Not reviewed	lusc
ROCK1	GATA6	ROCK1	Lung adenocarcinoma: TCGA	90c28835-0a23-42e5-b916-565c31b03b45	da345947-498b-4272-a231-a987ed4fe151	8	4	Not reviewed	luad
CDK6	GATAD1	CDK6	Stomach adenocarcinoma: TCGA	e2457ecb-43c5-41b1-9ea0-ca1e8a5c2b9e	131fb0f0-e0af-431c-8462-f1925a5f4c72	7	2	Not reviewed	stad
WNK1	GIPC1	WNK1	Uterine Corpus Endometrial Carcinoma: TCGA	427c3ba1-3eb2-4a38-b4b8-12ade25ce644	07c805c2-ff09-4d5a-95f8-1d7d9f84c33c	17	5	Not reviewed	ucec
SCYL2	GIT2	SCYL2	Sarcoma: TCGA	cdc8f006-0427-4df6-b9ec-53ad3b2d12c3	212c9acc-d5ad-4b31-91bc-7ab72233aec6	83	8	Not reviewed	sarc
IGF1R	GLTP	IGF1R	Lung squamous cell carcinoma: TCGA	0fdcd272-1e3a-4770-b67a-030ddce105d6	ce7dcb92-13aa-4496-82d2-873b53647bfd	37	0	Not reviewed	lusc
CDK11A	GNB1	CDK11A	Uterine Corpus Endometrial Carcinoma: TCGA	23808b91-c268-4f31-b778-c6a9996be3dc	ded408ee-053a-43ed-9bcf-1d15cd203051	19	2	Not reviewed	ucec
MAPKAPK5	GNPTAB	MAPKAPK5	Breast invasive carcinoma: TCGA	69edb8a7-7cc2-4677-83a1-50555086e972	878f975b-94fd-4d69-b7e7-1ed3ac2ee438	12	1	Not reviewed	brca
STK10	GNS	STK10	Sarcoma: TCGA	5d575802-d570-460f-8fba-34f4ebeaa9e9	2905cbd1-719b-46d9-b8af-8fe4927bc473	11	3	Not reviewed	sarc
IKBKB	GOT1L1	IKBKB	Lung adenocarcinoma: TCGA	cdebcb6d-c843-495b-98cd-838f730482ad	552712d3-da16-441e-ba93-11810793d598	9	3	Not reviewed	luad
PRKCE	GPR126	PRKCE	Skin Cutaneous Melanoma: TCGA	71040dfc-a150-45e3-a19f-d59bee02f9a4	fb620e8b-4be7-4e53-af04-8e9c27b4dcf0	34	5	Not reviewed	skcm
PRKCI	GPR160	PRKCI	Stomach adenocarcinoma: TCGA	b39c2558-2703-40ac-822d-368cdf64496c	e17cf9e9-0902-44e0-962b-af5492876f7d	5	11	Not reviewed	stad
TESK2	GPR37L1	TESK2	Breast invasive carcinoma: TCGA	60fc2539-920e-40b1-a728-afac289cbd24	b094e8b2-8ece-4b36-8025-18073a8b873c	25	4	Not reviewed	brca
TAOK2	GPR56	TAOK2	Breast invasive carcinoma: TCGA	576a24c2-4da7-41ad-9c37-4cb005976678	6bc4c56d-aac5-49a2-9913-9538d06d898f	48	10	Not reviewed	brca
PDK4	GRID2	PDK4	Uterine Corpus Endometrial Carcinoma: TCGA	d93d3cc0-54aa-4f91-be51-9c933ad1b4a8	9bce44a2-dcee-4d1a-a522-c2bcb9a8e025	38	7	Not reviewed	ucec
TBK1	GRIP1	TBK1	Skin Cutaneous Melanoma: TCGA	61febea8-e3d8-4e63-89b0-73f4dee45f11	b6b51b28-bdee-4fe6-a3f3-7b128e16721c	54	23	Not reviewed	skcm
HTT	GRK4	GRK4	Lung squamous cell carcinoma: TCGA	75be3409-c8b9-49cf-8a73-9dc841568d8c	ae343aae-7273-4c46-826d-01377bed5a75	11	1	Not reviewed	lusc
INPP5F	GRK5	GRK5	Skin Cutaneous Melanoma: TCGA	030809ad-2009-424d-be47-7184c72393e1	c2948fe9-5798-43bc-a743-511e94e417f8	8	8	Not reviewed	skcm
ATP1B3	GRK7	GRK7	Lung squamous cell carcinoma: TCGA	11292a5f-1318-4513-9cd3-53e5a4511cde	40dc2edc-4bde-441d-8fc5-8ce1bd42f267	5	2	Not reviewed	lusc
HIPK2	GRM8	HIPK2	Lung squamous cell carcinoma: TCGA	dac066b1-0585-450d-a553-bbc94a82b369	5845fe49-f2cc-436b-9ec8-65e775eae111	91	15	Not reviewed	lusc
PRKDC	GSR	PRKDC	Breast invasive carcinoma: TCGA	421fdb5b-d34d-419d-bf61-ebb8c413c57d	b205bba0-1870-4458-9088-8817e20389fe	8	2	Not reviewed	brca
SRC	GSS	SRC	Lung adenocarcinoma: TCGA	a4dc4d9e-94a4-45de-818b-b448bb142e00	67a2bc21-7c87-4678-997d-a434de672436	5	2	Not reviewed	luad
ERBB2	GTF2E2 SMIM18	ERBB2	Breast invasive carcinoma: TCGA	9a7c4727-6ba3-48f7-8e39-a0536f004fe9	abdc76db-f85e-4337-a57e-6d098789da03	43	19	Not reviewed	brca
CDK8	GTF2F2	CDK8	Stomach adenocarcinoma: TCGA	47b8572a-a6b9-4f24-8a96-aee62d5be922	ec8268c7-943d-451a-9036-f0196078b6c5	5	12	Not reviewed	stad
RPA1	GUCY2D	GUCY2D	Sarcoma: TCGA	e6efb4cf-8126-4039-bebb-96ed22764c1c	0ac700f3-c9cf-4ed7-a8bd-975527750024	5	2	Not reviewed	sarc
LRRK2	GXYLT1	LRRK2	Brain Lower Grade Glioma: TCGA	28269727-e59c-42fb-a2ac-bfb6cfaa6908	0167cf11-74be-4701-ab9a-4e057d4bb545	14	1	Not reviewed	lgg
HIPK3	GYLTL1B	HIPK3	Lung squamous cell carcinoma: TCGA	7f71471e-3958-47bb-b4af-60a6b83bb76b	b0818bee-c32c-405c-ba09-956091fbe09b	538	108	Not reviewed	lusc
EPHA2	HCK	EPHA2 HCK	Colon adenocarcinoma: TCGA	bfb2cdbd-42f2-4784-9450-81236eb39c85	4beee9d4-ee52-4fed-bcc4-d300f5ddd4d0	67	0	Not reviewed	coad
POFUT1	HCK	HCK	Liver hepatocellular carcinoma: TCGA	c62cc0fd-c4ea-4257-8209-53d835302e20	08428220-abd4-484e-85ca-3673454c837e	28	5	Not reviewed	lihc
RPS6KA6	HDX	RPS6KA6	Breast invasive carcinoma: TCGA	1d119ae0-86f5-4735-92ad-07103033d1ed	09c2bc35-c21f-4aa4-ac30-0d8db02ad811	7	4	Not reviewed	brca
CDK6	HEPACAM2	CDK6	Bladder Urothelial Carcinoma: TCGA	d62387b8-fbeb-4660-b436-51eb363f652c	2a142731-119c-495d-ad30-eb0b48bacb46	43	4	Not reviewed	blca
COL10A1 NT5DC1	HIPK1	HIPK1	Breast invasive carcinoma: TCGA	c4ecb671-58ed-48f6-ae57-87e00cc7309b	dd67408e-46ba-4573-9415-d4814e9f84de	24	0	Not reviewed	brca
TEC	HMGCLL1	TEC	Lung squamous cell carcinoma: TCGA	4f109454-e7e8-4c8a-ae31-5a097e456f91	1aeabf26-ac51-4173-ab8b-5d439ceca9f4	10	3	Not reviewed	lusc
STK11	HMHA1	STK11	Lung adenocarcinoma: TCGA	5ca45c50-dee8-4317-85b1-2f1136e1a743	595fc3ad-f603-421b-b130-52f1f617050b	18	5	Not reviewed	luad
STK10	HN1L	STK10	Ovarian serous cystadenocarcinoma: TCGA	96038467-f298-43ca-8abb-a2b6a6e01b4c	dac96910-0cb2-44ea-b108-2d6d51b07112	8	2	Not reviewed	ov
CAMKK2	HPD	CAMKK2	Liver hepatocellular carcinoma: TCGA	626d3c77-31ad-45c8-8d20-78d3b559ce2f	bd48fa5e-0152-46f0-a4fa-8cf723ff2dcd	21	2	Not reviewed	lihc
PRKD2	HPSE2	PRKD2	Ovarian serous cystadenocarcinoma: TCGA	8f018793-a1ee-42ca-8810-58562b0dff18	005a6517-2e5a-4ea3-ab36-531522723607	6	27	Not reviewed	ov
BRSK1	HSPBP1	BRSK1	Breast invasive carcinoma: TCGA	10859f72-0767-4864-9d5f-11617e0a0275	a6cb373a-1604-4e25-bd81-da6c3e4f06ee	8	9	Not reviewed	brca
DYRK1A	HUNK	DYRK1A HUNK	Kidney renal papillary cell carcinoma: TCGA	978e078d-71ea-4983-a231-f2082756efdd	9fc9c087-0c82-49ea-8437-861a3029c3d4	21	4	Not reviewed	kirp
ERBB2	IFLTD1	ERBB2	Breast invasive carcinoma: TCGA	39d3005f-8405-44a2-b03f-43e21fb4e581	7e8713bd-0b17-4f09-9696-bc29707d862b	76	0	Not reviewed	brca
TRIO	IFT52	TRIO	Breast invasive carcinoma: TCGA	98b113af-a275-4665-8480-0ebe27367f65	1111fb30-46ce-4722-98da-ec9ba2323d90	11	7	Not reviewed	brca
MFGE8	IGF1R	IGF1R	Breast invasive carcinoma: TCGA	8ededc6f-0a8d-4146-bab3-116f17664bd7	a8b1f6e7-2bcf-460d-b1c6-1792a9801119	23	11	Confirmed	brca
WNK2	IGF2	WNK2	Lung squamous cell carcinoma: TCGA	0825fbce-6bc9-4fdf-9587-b52194b95b03	da61857a-b00e-4a19-ab02-8fbb2ee56bea	5	2	Not reviewed	lusc
RPS6KA2	IGF2BP3	RPS6KA2	Prostate adenocarcinoma: TCGA	1ebeb668-2997-4955-9577-1d968df6b51c	91e249a6-b0b0-487e-9fad-0e9f5798dcae	22	0	Not reviewed	prad
OBSCN	IGSF21	OBSCN	Breast invasive carcinoma: TCGA	79bb03e0-9bf3-4c81-a44e-4907542e33d5	a5b44d66-c162-46b5-9df2-86305f0385c5	7	2	Not reviewed	brca
CDK8	IKZF3	CDK8	Breast invasive carcinoma: TCGA	d14cf198-62fd-4787-9641-0b77d0c1ea99	566792ae-f853-4a47-856d-f02cdcfcb18a	21	5	Not reviewed	brca
ERBB2	IKZF3	ERBB2	Rectum adenocarcinoma: TCGA	ab318c2f-142c-46a7-92d3-3288c594b35a	652e503a-1be8-445b-96d6-ff114f911e76	17	2	Not reviewed	read
MYO3B	IL1RAPL2	MYO3B	Breast invasive carcinoma: TCGA	9612e42a-5464-4b48-b7df-819a791bf598	6cd9baf5-bbe0-4c1e-a87f-c53b3af22890	20	0	Not reviewed	brca
LMTK2	IMMP2L	LMTK2	Lung squamous cell carcinoma: TCGA	ad0ca583-936b-4057-ba5b-d2259e3f47be	05d4d9c7-fb6f-439a-bb97-f0e2737a7773	10	4	Not reviewed	lusc
MAK	INTS12	MAK	Prostate adenocarcinoma: TCGA	0cf128e8-77d0-4bed-b1e9-06adffbaaea9	fb447e0f-7cf0-49bf-8b15-aae932f8094d	18	4	Not reviewed	prad
CSNK1G1	INTS2	CSNK1G1	Head and Neck squamous cell carcinoma: TCGA	263c09de-d18e-4d0d-be80-204f211e7a58	d99f39f3-e85a-4073-b6ce-371ba76cea20	5	3	Not reviewed	hnsc
MAPKAPK2	IQSEC3	MAPKAPK2	Prostate adenocarcinoma: TCGA	1a6d0e94-aa9f-4a82-ac42-282cc1608a6f	92252560-5984-41f6-a4b5-a3aa8654c0c8	98	3	Not reviewed	prad
WNK1	IQSEC3	WNK1	Ovarian serous cystadenocarcinoma: TCGA	0bba3249-a438-4d77-a4cf-555d0e41d5fb	95e58015-a7c0-4bdc-bf64-7617d24d0784	8	20	Not reviewed	ov
LYZ	IRAK1	IRAK1	Stomach adenocarcinoma: TCGA	e2457ecb-43c5-41b1-9ea0-ca1e8a5c2b9e	131fb0f0-e0af-431c-8462-f1925a5f4c72	6	8	Not reviewed	stad
TLK2	IRAK3	TLK2 IRAK3	Bladder Urothelial Carcinoma: TCGA	ea64d67a-9b2c-44b0-99f2-7c5180459b8e	0c890030-9bdb-4247-a3d5-a004f992f99c	34	18	Not reviewed	blca
HDAC7	IRAK4	IRAK4	Breast invasive carcinoma: TCGA	4273af2b-c823-4912-aeed-45a9f1397fa6	e0929c47-cff3-4518-a188-8764af01073a	51	7	Not reviewed	brca
RYK	ITFG1	RYK	Colon adenocarcinoma: TCGA	0c7b88fe-7ac6-4d3b-93c5-a584f19cd0d6	98d45099-feae-4dad-aa38-ec03fed6d999	21	0	Not reviewed	coad
CD36	ITK	ITK	Bladder Urothelial Carcinoma: TCGA	a7c90549-1aa1-45b3-801f-c33282bb093f	06f936e9-5a90-40d3-b91a-713f2b4e6e11	50	0	Not reviewed	blca
PIP5K1A	ITLN1	PIP5K1A	Prostate adenocarcinoma: TCGA	427a7b93-1763-4c62-af98-d16ff79fb409	2b35c119-cdc1-49e2-8229-ca5cde9e63d0	23	1	Not reviewed	prad
B4GALT2	JAK1	JAK1	Ovarian serous cystadenocarcinoma: TCGA	71c3c9e3-c6fe-4b96-8e5a-225e9ea59e32	75f2d97a-b96c-403f-8055-5c5c8083e856	5	47	Not reviewed	ov
TTC13	JAK2	JAK2	Breast invasive carcinoma: TCGA	c42ecfd8-a571-430d-965d-d391fd3fa028	cf0a3f38-5850-44e1-8574-808bd37d84a3	45	15	Confirmed	brca
MAP4K5	JAM3	MAP4K5	Lung squamous cell carcinoma: TCGA	b35254e2-030f-4dc3-82f9-117212c93211	8a235eb8-d67d-49fe-a473-1777eb7e7c60	14	1	Not reviewed	lusc
ECT2	KALRN	KALRN	Lung squamous cell carcinoma: TCGA	9efcd50e-9dd9-496c-9e46-cc94547adff4	b28e3be1-9843-4204-b999-b3e2a909c7bd	20	8	Confirmed	lusc
PIK3CB	KCNAB1	PIK3CB	Kidney renal clear cell carcinoma: TCGA	813d0e86-0b45-4e7a-b3f9-2bbd7b02be3d	d4159990-85dd-4557-be1a-bd03818ea3ea	30	0	Not reviewed	kirc
TLK2	KCNJ16	TLK2	Breast invasive carcinoma: TCGA	4c15fc2b-0a0c-403c-be04-2a495ffbbf02	0dc337fa-da8b-42c4-b9a7-fb76d81c161f	85	4	Not reviewed	brca
MAPK1	KCNJ4	MAPK1	Breast invasive carcinoma: TCGA	981ef671-f809-4a0f-9835-fd982eec007e	65cac997-4d39-4501-85ec-4fcb328a8eb5	15	4	Not reviewed	brca
ABR	KCNK1	ABR	Colon adenocarcinoma: TCGA	453ed81e-2f7c-41d1-b0a0-e6b2e3d6735b	b54865b6-824e-4163-b759-21a6eacc98ce	20	0	Not reviewed	coad
ADCK1	KCNQ2	ADCK1	Breast invasive carcinoma: TCGA	335b297b-5b45-41f6-8ce5-8d605173dfa0	c02699b5-580a-4d55-971e-f4692b2cce57	11	4	Not reviewed	brca
PAK1	KCTD21	PAK1	Ovarian serous cystadenocarcinoma: TCGA	f61e78b9-8581-4927-81aa-c86b438af706	b1c90c69-6149-4105-8182-ab9212f196be	5	12	Not reviewed	ov
CAMKK2	KDM2B	CAMKK2	Prostate adenocarcinoma: TCGA	1ce581e9-6596-4b81-8433-69b15b991c0c	89c150cf-f60c-4f11-8f3e-384b0e0902f9	14	1	Not reviewed	prad
DYRK1A	KDM4B	DYRK1A	Breast invasive carcinoma: TCGA	5a9dc956-5df5-4591-89d2-6af27dbb4611	73ccc949-01b7-48d3-a7c4-c4bcd261672a	5	12	Not reviewed	brca
STK11	KDM4B	STK11	Breast invasive carcinoma: TCGA	24ed872e-3cdf-4161-95d3-4d9bf14afc4f	c8f39325-5382-447c-9291-a6915fc978b8	35	4	Not reviewed	brca
WNK1	KDM5A	WNK1	Breast invasive carcinoma: TCGA	b10fc5eb-3eee-401e-8469-419b11156f50	00a2d166-78c9-4687-a195-3d6315c27574	17	3	Not reviewed	brca
RPS6KA3	KDM6A	RPS6KA3	Sarcoma: TCGA	f4f37c40-e578-47fb-889d-3a84a3e9bd4e	778dc00a-0b94-45a8-ae13-9c80f0c1dfd6	73	13	Not reviewed	sarc
SRPK2	KIAA1324L	SRPK2	Head and Neck squamous cell carcinoma: TCGA	e0f0753c-8375-4604-a1f4-f46fb1ccc1cb	58574e35-8a30-4207-b127-59fff7c87a43	21	0	Not reviewed	hnsc
MARK3	KIF26A	MARK3	Lung adenocarcinoma: TCGA	e5caa03c-50a0-42ec-9f94-a9594693c1ca	467d96d7-4a42-4116-8c32-0e4b34f96d8a	8	2	Not reviewed	luad
SCYL3	KIFAP3	SCYL3	Stomach adenocarcinoma: TCGA	7dde68a4-d39d-4011-bcdb-19beec414ea6	304aab66-4a2a-4b9f-af87-4a591d518ca1	11	19	Not reviewed	stad
RPS6KA2	KIFC1	RPS6KA2	Sarcoma: TCGA	2967b69c-e1aa-443e-947b-8211ee53f853	24d08a93-d078-407b-8d93-5f7a099821eb	11	1	Not reviewed	sarc
ERBB2	KRT20	ERBB2	Rectum adenocarcinoma: TCGA	ab318c2f-142c-46a7-92d3-3288c594b35a	652e503a-1be8-445b-96d6-ff114f911e76	8	2	Not reviewed	read
ERBB2	KRT39	ERBB2	Stomach adenocarcinoma: TCGA	2effc62e-77ec-4314-beb7-01833d1a310a	1a4313e7-a770-4a0e-93f1-c10562f521e3	7	12	Not reviewed	stad
ERBB2	KRTAP1-4	ERBB2	Stomach adenocarcinoma: TCGA	311074c4-eda5-4294-bf84-7320ad5105d0	2f1b96b2-7031-4f7d-9490-14728d320f3e	10	5	Not reviewed	stad
PAK4	L3MBTL4	PAK4	Sarcoma: TCGA	a7ba6f8b-bd30-4fc4-ad8c-0b094f6ea8d7	ea3a524b-6ee3-4904-8924-29fcaa20985c	13	1	Not reviewed	sarc
LATS1	LACE1	LATS1	Lung squamous cell carcinoma: TCGA	b3aa1d2c-6052-4733-b8bf-8992c27d97f1	e6b72c24-1607-43b9-8b8a-7bf83eea5895	101	24	Not reviewed	lusc
ROCK1	LAMA3	ROCK1	Stomach adenocarcinoma: TCGA	2d6cbc6f-7a35-4f9c-963b-ba9e7c53d7b4	7e13fe2a-3d6e-487f-900d-f5891d986aa2	7	4	Not reviewed	stad
CAMTA2	LCK	LCK	Rectum adenocarcinoma: TCGA	7f86aadb-1e92-4114-86b1-10e5cdf5892e	72756208-a5ed-47d2-8c4c-19a8d39f7b9d	15	7	Not reviewed	read
EVL	LCK	LCK	Breast invasive carcinoma: TCGA	0e57da37-d4de-42d0-94c8-8b0975f982f3	a1093598-d3a8-4ffe-83fc-bc7d1faff7e5	20	0	Not reviewed	brca
NUAK2	LEMD1	NUAK2	Head and Neck squamous cell carcinoma: TCGA	fa7dee9c-2a3f-49cb-8342-99c8a374f5d8	bd62a587-6fe1-47ce-918d-055f2b38bb0e	27	11	Not reviewed	hnsc
NLK	LGALS9	NLK	Breast invasive carcinoma: TCGA	974909ad-b9b6-47db-a0f6-da7a2780c025	23e7a78a-1d56-4ad1-9bb4-72ec0178aff2	9	3	Not reviewed	brca
TRIO	LIFR	TRIO	Skin Cutaneous Melanoma: TCGA	9e74ed10-91aa-44b7-9d04-7acb5d40fd85	ca9f542c-fdac-4e58-8658-eca78e4fafca	5	2	Not reviewed	skcm
IGFBP3	LIMK1	LIMK1	Skin Cutaneous Melanoma: TCGA	03c2f6ba-caef-41e1-ad3e-7a0a76d9f4f7	7b92fcd4-f9be-4b97-94a2-b2e8348aeaba	5	2	Not reviewed	skcm
BRWD1	LMTK3	LMTK3	Colon adenocarcinoma: TCGA	bfb2cdbd-42f2-4784-9450-81236eb39c85	4beee9d4-ee52-4fed-bcc4-d300f5ddd4d0	20	0	Not reviewed	coad
KMT2C	LMTK3	LMTK3	Rectum adenocarcinoma: TCGA	b2139e89-b795-42dc-bb53-e4a3c7fbc3ab	33e91116-8844-4861-843d-784c70b4a6fc	10	1	Not reviewed	read
PAK1	LNP1	PAK1	Lung squamous cell carcinoma: TCGA	0e6c1c9b-0ebf-45ac-9d1f-49a826a04d8c	fd8a7339-cf34-4b91-bfc4-53ce60ffd737	53	19	Not reviewed	lusc
ROCK1	LRIG3	ROCK1	Breast invasive carcinoma: TCGA	2a1867d8-674b-4a1c-a30c-8538b817328d	f39edd06-1016-4e8e-a42e-12f7e699ddc5	32	2	Not reviewed	brca
MAST4	LRP1B	MAST4	Breast invasive carcinoma: TCGA	b6180dc7-65b1-4138-b9d0-7ad119eeb1ba	011b9b2d-ebe5-42bf-9662-d922faccc7a1	10	3	Not reviewed	brca
SRPK2	LRP5	SRPK2	Lung squamous cell carcinoma: TCGA	6c354a2d-51be-45db-b804-3ef21919cd92	159b96ab-2eb9-4604-be8c-e38f6aae103f	65	17	Not reviewed	lusc
HIPK1	LRRC42	HIPK1	Stomach adenocarcinoma: TCGA	8c24646f-eb47-4250-ad0d-64cedf974309	10b5774d-7079-4b4b-b824-f4745f5598c7	7	9	Not reviewed	stad
PAK4	LSM4	PAK4	Ovarian serous cystadenocarcinoma: TCGA	10df7ad0-f004-4bc9-ad35-cb280fdd48aa	933dbfbd-4697-403e-bd73-c17cb300c94b	62	23	Not reviewed	ov
POMK	LSS	POMK	Skin Cutaneous Melanoma: TCGA	f8d1595e-f604-492e-9ea5-9b48a1cbc7be	913f21a9-f727-4983-ab3a-61b5b3fc7f5e	12	3	Not reviewed	skcm
UACA	LTK	LTK	Thyroid carcinoma: TCGA	cebc5ad6-a5fa-41e5-81d2-19d4f9f4f8c1	905469d2-4c97-4293-a20c-1b1f0462a25d	57	10	Confirmed	thca
GAK	LUC7L3	GAK	Bladder Urothelial Carcinoma: TCGA	474b3962-5e60-491d-9013-3adc5fb047da	7a7fcdd3-cce9-47cf-a26f-cc6ff34ecd9a	12	2	Not reviewed	blca
STK19	LY6G6D	STK19	Liver hepatocellular carcinoma: TCGA	5993b5cc-19d4-43a9-afb3-d3c485c636fa	440375d7-cdcd-418a-8992-0a8ca42d290d	14	8	Not reviewed	lihc
SHB	LYN	LYN	Stomach adenocarcinoma: TCGA	56ff0a86-0a56-4ce3-a37b-5d330dde98b5	8bb9cfd8-7012-41b1-8aa1-b6592b0c0d43	5	41	Not reviewed	stad
MARK4	LYPD5	MARK4	Breast invasive carcinoma: TCGA	8d3c926d-4dae-4a2e-a5f3-8945d2ca8b91	08de63a2-7b76-43c3-80dc-df748b1d81bc	30	3	Not reviewed	brca
RPS6KC1	LYST	RPS6KC1	Glioblastoma multiforme: TCGA	52918733-0b2d-462b-8784-70bd148d9ffe	737b35e1-d668-4fce-9b6e-76946c7952b6	18	28	Not reviewed	gbm
CDK19	LYZ	CDK19	Sarcoma: TCGA	4086f1c6-db1f-400a-9f30-eedf15a46264	23409c1c-9fc2-4c54-8c94-e1aabe05c301	7	2	Not reviewed	sarc
STRADA	LYZ	STRADA	Lung squamous cell carcinoma: TCGA	0e86fbf3-b196-4345-8db6-f021d66c5eb0	6467bc69-4e89-49f6-8912-fa86d513cf51	43	7	Not reviewed	lusc
MAP3K8	LYZL2	MAP3K8	Skin Cutaneous Melanoma: TCGA	b147b0d3-581c-4556-ab56-a2152695f51b	8465257b-7212-44a3-bd9f-1f7d017499ad	172	54	Not reviewed	skcm
PI4KA	LZTR1	PI4KA	Skin Cutaneous Melanoma: TCGA	b3af9737-a29e-4a9f-8fe8-6d1ad2a9467c	29476d6a-0d06-4a18-8910-c0502f6539ff	11	1	Not reviewed	skcm
GAK	MAGI1	GAK	Breast invasive carcinoma: TCGA	b7708ee9-c206-4caf-88f6-63eca6400506	72e486b8-a866-4916-b2e4-8b4bb5dcd92d	38	7	Not reviewed	brca
HUNK	MAMLD1	HUNK	Kidney renal clear cell carcinoma: TCGA	93787ee8-976e-45ff-a9a7-16560d53eac1	2939c03a-6f3f-4f7b-b246-34361baadeb9	7	5	Not reviewed	kirc
WNK1	MANBA	WNK1	Colon adenocarcinoma: TCGA	bfb2cdbd-42f2-4784-9450-81236eb39c85	4beee9d4-ee52-4fed-bcc4-d300f5ddd4d0	41	0	Not reviewed	coad
SRC	MANBAL	SRC	Breast invasive carcinoma: TCGA	5cfd0e45-eaa5-48b1-b1d8-aaa70607be50	89128dba-403f-4a96-bb3b-23ed0d5e2147	6	3	Not reviewed	brca
SMAD3	MAP2K1	MAP2K1	Ovarian serous cystadenocarcinoma: TCGA	93a214b6-d83f-4585-b2c5-b0a00556795c	20cf00ea-d7da-42bb-bce7-f005f0b952eb	5	15	Not reviewed	ov
RAB8A	MAP2K2	MAP2K2	Breast invasive carcinoma: TCGA	cf3a8995-d4e6-46f4-b6ef-d466e915d0dc	13ca97a1-75bb-4a49-b8c3-181e5b2c9e86	26	12	Not reviewed	brca
C19ORF10	MAP2K3	MAP2K3	Sarcoma: TCGA	270cbfbc-063f-43e5-b259-769cefe2a801	16a4412f-0256-498d-b77b-4aecfed34091	5	2	Confirmed	sarc
C5ORF22	MAP2K5	MAP2K5	Sarcoma: TCGA	e8e3b04a-58ee-49ec-8015-4d5ed6e7bca8	9517413b-b5b8-4130-8ba1-d86d44abe2ec	27	0	Not reviewed	sarc
SNRNP40	MAP2K5	MAP2K5	Stomach adenocarcinoma: TCGA	f41748d2-f323-4a45-afa0-03d5fbe0ec7e	fe45eaee-ff0c-4d52-b18c-04dc2d64d3b4	13	60	Not reviewed	stad
ARSG	MAP2K6	MAP2K6	Breast invasive carcinoma: TCGA	c42ecfd8-a571-430d-965d-d391fd3fa028	cf0a3f38-5850-44e1-8574-808bd37d84a3	30	7	Not reviewed	brca
LONP1	MAP2K7	MAP2K7	Breast invasive carcinoma: TCGA	713244f7-527f-489b-a6b3-d051cc240069	441919eb-8c9f-478c-bda3-8de4f8295e8a	21	8	Not reviewed	brca
C19ORF47	MAP3K10	MAP3K10	Lung squamous cell carcinoma: TCGA	7907bf2c-5d81-4c71-814a-ec54eb38abbd	bf57d48c-ed43-4c3d-a689-8f60ef023372	5	70	Not reviewed	lusc
TEAD4	MAP3K12	MAP3K12	Sarcoma: TCGA	a5297436-f594-42da-ac80-f509bb899458	2ff01040-5270-4895-bbfa-5819b46ef444	46	15	Not reviewed	sarc
C1S LPCAT3	MAP3K13	MAP3K13	Liver hepatocellular carcinoma: TCGA	fddb638d-1354-40d7-8d50-d24f6c5364c2	6533648f-1353-4253-b65b-d472aacf5751	38	0	Not reviewed	lihc
POLA1	MAP3K15	MAP3K15	Breast invasive carcinoma: TCGA	1d119ae0-86f5-4735-92ad-07103033d1ed	09c2bc35-c21f-4aa4-ac30-0d8db02ad811	17	8	Confirmed	brca
TIAM1	MAP3K2	MAP3K2	Prostate adenocarcinoma: TCGA	758a6e7b-6799-4958-b68c-7bf886ed4876	91e249a6-b0b0-487e-9fad-0e9f5798dcae	21	0	Not reviewed	prad
ZNF292	MAP3K4	MAP3K4	Sarcoma: TCGA	460192e8-d4e1-4ff8-8ed1-7f16a94ab8f4	b85e2156-d5ac-486c-93e1-86525ea41a64	7	4	Not reviewed	sarc
ABRACL	MAP3K5	MAP3K5	Lung squamous cell carcinoma: TCGA	e10c7cd1-fc51-4c68-a4b9-721037b33e74	c1cac0d3-8074-4636-a0b9-47eeede6503b	13	2	Not reviewed	lusc
CHDC2	MAP3K8	MAP3K8	Breast invasive carcinoma: TCGA	c55c9a51-e22f-429d-87b5-5cd9195e3c38	e5aae05a-478e-4a55-a27c-12b2b4be302a	25	0	Not reviewed	brca
AFF3	MAP4K4	MAP4K4	Lung adenocarcinoma: TCGA	4cdfda3a-cec1-4df5-8cfe-97e5fd54f46b	762dea8a-5b41-4058-979a-b7876ed13d7e	29	0	Not reviewed	luad
MED25	MAPK15	MAPK15	Breast invasive carcinoma: TCGA	21cf42a9-efe5-4e9e-a85d-c25257e8caa1	35bd694d-1dd2-466f-ab27-03320614b40e	35	5	Not reviewed	brca
COG6	MAPK8	MAPK8	Breast invasive carcinoma: TCGA	2f140259-e919-43b0-8661-d29301c9cd93	89414e79-7f89-42d9-8228-101b5bf2f31f	12	3	Not reviewed	brca
PDPK1	MAPK8IP3	PDPK1	Breast invasive carcinoma: TCGA	6e73f87e-9cfc-4856-b77b-61a3f35f2417	2399caeb-ead2-4003-af38-809db4ac2e2b	20	3	Not reviewed	brca
RAI14	MAPK9	MAPK9	Skin Cutaneous Melanoma: TCGA	b3af9737-a29e-4a9f-8fe8-6d1ad2a9467c	29476d6a-0d06-4a18-8910-c0502f6539ff	63	17	Not reviewed	skcm
CHGA	MAPKAPK2	MAPKAPK2	Breast invasive carcinoma: TCGA	207a9375-8b6d-4a16-8a19-2ce39be2d1dd	da70cf7e-0e61-4c72-b4c5-c408569d11b8	10	4	Not reviewed	brca
BMPR2	MARCH4	BMPR2	Prostate adenocarcinoma: TCGA	81506fe0-357a-45ca-8112-cfdb9d2bf809	da5b0169-e4f4-4674-b348-220af03ff4b5	39	8	Not reviewed	prad
PA2G4	MARK1	MARK1	Sarcoma: TCGA	68cded24-926d-4f75-ae0c-021d9cf6b4b5	3505f91d-bc66-4732-84b6-18c5b32ca6b8	55	7	Not reviewed	sarc
PPFIA1	MARK2	MARK2	Breast invasive carcinoma: TCGA	1f44b1d9-8dc3-4ddb-8b05-0c2d6038d70b	e3b555aa-7f0a-49c6-9b13-182c61a144c1	81	25	Confirmed	brca
APOPT1	MARK3	MARK3	Uterine Corpus Endometrial Carcinoma: TCGA	3e2c6ea6-fa2e-4139-b899-19184b2098f6	afa79b18-2ac6-4179-9c8c-5fa4d1d09a7e	9	3	Not reviewed	ucec
CLK2	MARS	CLK2	Sarcoma: TCGA	5d575802-d570-460f-8fba-34f4ebeaa9e9	2905cbd1-719b-46d9-b8af-8fe4927bc473	16	5	Not reviewed	sarc
SLC39A6	MAST2	MAST2	Head and Neck squamous cell carcinoma: TCGA	a0af1211-4e24-43b2-8bf7-8ce0a38172b7	2fbafcc5-896c-4e50-8956-a61540fc89be	34	18	Not reviewed	hnsc
TBL1XR1	MAST3	MAST3	Ovarian serous cystadenocarcinoma: TCGA	0bba3249-a438-4d77-a4cf-555d0e41d5fb	95e58015-a7c0-4bdc-bf64-7617d24d0784	32	69	Not reviewed	ov
STK39	MAT1A	STK39	Breast invasive carcinoma: TCGA	c5d898e7-3160-4742-b401-0bb6c04e2289	9646160a-f1f9-437b-8c7d-efb0b57bfb97	8	3	Not reviewed	brca
PIP5K1C	MATK	PIP5K1C MATK	Head and Neck squamous cell carcinoma: TCGA	34e82f86-8232-4e31-8d54-3a931fe0be57	277b02e9-ded5-4980-845d-af53690000ac	15	4	Not reviewed	hnsc
RPS6KA2	MCHR2	RPS6KA2	Brain Lower Grade Glioma: TCGA	88485a79-5380-48c6-b4ff-8d3dabe9fd7c	215e117c-4d76-463c-8f8a-fd6a28d23929	11	8	Not reviewed	lgg
STK40	MDM4	STK40	Breast invasive carcinoma: TCGA	da31c704-c194-4361-95cd-e0464d6ab8af	99e32c59-aa73-43fa-88c9-399ddadb2c72	35	8	Not reviewed	brca
ERBB2	MED1	ERBB2	Breast invasive carcinoma: TCGA	464501e0-9dfc-43d4-b757-f5137b3c4418	cc510968-fe52-4109-a79f-74f216b48c78	17	10	Not reviewed	brca
PIP4K2B	MED24	PIP4K2B	Breast invasive carcinoma: TCGA	41879f70-b949-46f3-b19c-ff9a4f08a6df	d81594d9-dd6a-45c3-8bad-61960611d78d	169	18	Not reviewed	brca
SIK2	MEGF11	SIK2	Brain Lower Grade Glioma: TCGA	bab31453-67dd-4e27-941c-0b044e585ca2	292cf158-dd47-44a1-912b-73626095a0f7	9	3	Not reviewed	lgg
ROCK2	MEIS1	ROCK2	Ovarian serous cystadenocarcinoma: TCGA	ca8d18a0-de05-450b-8e57-6d404327cae7	b4225c44-b9b6-46c5-aabf-7b0d9a9fe20b	8	27	Not reviewed	ov
LIPF	MELK	MELK	Stomach adenocarcinoma: TCGA	2d6cbc6f-7a35-4f9c-963b-ba9e7c53d7b4	7e13fe2a-3d6e-487f-900d-f5891d986aa2	20	0	Not reviewed	stad
TMEM87B	MERTK	MERTK	Lung squamous cell carcinoma: TCGA	4aebf44d-c5d1-4a8a-aec8-425ccb5a43b2	d40b3520-708d-430b-a302-d4dc6970adbf	10	1	Confirmed	lusc
MARK3	MIA2	MARK3	Breast invasive carcinoma: TCGA	ef9c4b2f-a81e-46a9-9f27-2a3bfc070965	44954053-0b93-4577-a436-42777e442300	9	2	Not reviewed	brca
MAPK14	MICU2	MAPK14	Breast invasive carcinoma: TCGA	7359d5ac-69a3-4c8f-8c09-4c24e3545825	c70ee5e1-4703-4996-bb5c-f4cca0fb53ba	30	10	Not reviewed	brca
TG SLA	MINK1	MINK1	Thyroid carcinoma: TCGA	dae499fd-3687-4de8-ac81-136ecdc6716c	398d5c2e-f877-4bbf-a10c-486b8523c9ce	20	0	Not reviewed	thca
PTK2	MKLN1	PTK2	Uterine Corpus Endometrial Carcinoma: TCGA	3e2c6ea6-fa2e-4139-b899-19184b2098f6	afa79b18-2ac6-4179-9c8c-5fa4d1d09a7e	7	3	Not reviewed	ucec
C11ORF80	MKNK1	MKNK1	Brain Lower Grade Glioma: TCGA	77363595-19f1-4b34-9966-fcf0a75615d5	d13ac936-87a9-4164-bdab-02ccf3908cfe	14	5	Not reviewed	lgg
FN1	MKNK2	MKNK2	Thyroid carcinoma: TCGA	e80ef51c-d394-47e4-b97b-867e3c607e30	dffc4f7a-c67a-4ac5-a338-717dffde686d	11	1	Not reviewed	thca
FAM20C	MKRN1	FAM20C	Lung squamous cell carcinoma: TCGA	ed8754c9-2a68-4f0e-8123-86d929c09686	38007506-4865-41d4-83a9-1aa13648f459	9	3	Not reviewed	lusc
PIP5K1A	MLLT11 CDC42SE1	PIP5K1A	Breast invasive carcinoma: TCGA	f7dd5447-a028-4a58-85dd-994b75fbf7eb	5a57dc25-d252-4b22-b192-4de630d7002f	80	4	Not reviewed	brca
PIP4K2B	MLLT6	PIP4K2B	Breast invasive carcinoma: TCGA	1cb8e302-2153-4341-8f5f-e8d004b7fea3	89e867de-d30e-4bfc-a453-0a76309dabd5	8	4	Not reviewed	brca
PIKFYVE	MLPH	PIKFYVE	Bladder Urothelial Carcinoma: TCGA	84a87c6f-d5b1-4ac1-bda2-c69b2eab6e45	bfaba069-0914-46b4-927d-b5ea3a4a341f	39	7	Not reviewed	blca
MAST2	MMEL1	MAST2	Breast invasive carcinoma: TCGA	dbce421e-d024-4388-8265-bb18c153ac15	94b95984-b2fb-4e42-8887-45e7086c3179	7	2	Not reviewed	brca
MAP3K8	MROH2B	MAP3K8	Lung adenocarcinoma: TCGA	40a709bd-0217-46c4-9232-7e57918d894b	199386c2-bb53-4fad-a1b6-59ab216a4a50	35	8	Not reviewed	luad
STK3	MRPL48	STK3	Bladder Urothelial Carcinoma: TCGA	2772db65-145c-491d-b49f-fe37bbc2d90a	9c274536-3ca1-4f0e-93a8-1688074d862f	8	2	Not reviewed	blca
BCR	MRVI1	BCR	Breast invasive carcinoma: TCGA	b9570238-8066-4991-b1a3-097d199b3af0	a824b3bd-34d5-4cc1-a92f-f9d6ac0f1814	38	9	Not reviewed	brca
TEX14	MSI2	TEX14	Breast invasive carcinoma: TCGA	dc89f4b7-c70a-48ba-9b35-d07e1821f391	dd0f8e5a-383d-4f03-bb71-0e115d4e442c	40	1	Not reviewed	brca
MOK	MUCL1	MOK	Sarcoma: TCGA	0031a146-0bbb-4430-bb8c-6de453881452	6b189eff-b919-49d6-8775-dbf32c9ccbba	356	72	Not reviewed	sarc
BCR	MYH11	BCR	Lung squamous cell carcinoma: TCGA	07d4a59d-90b2-4945-b7f5-34fe780302a6	7224cb42-6799-405f-819d-d45b1cef075e	77	18	Not reviewed	lusc
PRKD2	MYH14	PRKD2	Stomach adenocarcinoma: TCGA	538bf139-8408-42f1-8f3c-7448b61bb332	337819d2-5281-4b41-9583-a476924bc837	16	87	Not reviewed	stad
MAP2K4	MYH3	MAP2K4	Ovarian serous cystadenocarcinoma: TCGA	7d4f2b5b-3ec1-4fb2-a9bc-0d660280b35c	8e1b8811-1eb2-4337-852c-c19eaa0ee418	15	75	Not reviewed	ov
PI4KA	MYO18B	PI4KA	Skin Cutaneous Melanoma: TCGA	b3af9737-a29e-4a9f-8fe8-6d1ad2a9467c	29476d6a-0d06-4a18-8910-c0502f6539ff	22	2	Not reviewed	skcm
MRPS6 SLC5A3	MYO3A	MYO3A	Head and Neck squamous cell carcinoma: TCGA	4ae679ef-71e8-4c73-8b2e-5ca2900fc528	fcf0dc48-b889-4593-a15b-aa715aae7bf5	11	1	Not reviewed	hnsc
PAK1	MYO7A	PAK1	Breast invasive carcinoma: TCGA	1fcd867b-b3e7-43b0-bfe9-d82619017d0f	3bf81a9f-abb4-4495-a514-fd3865e13a03	16	6	Not reviewed	brca
PAK1	NARS2	PAK1	Ovarian serous cystadenocarcinoma: TCGA	619a6900-bd66-471d-b8b2-11ce9a936618	b867e933-e3e3-4491-9bb6-b18c48d6f173	12	92	Not reviewed	ov
DSTYK	NAV1	DSTYK	Breast invasive carcinoma: TCGA	b54dd3aa-2b15-436e-8bb6-65ab65ea7608	9fefbe7c-f66a-4940-843e-285cb7b392c1	29	2	Not reviewed	brca
PDK3	NAV3	PDK3	Skin Cutaneous Melanoma: TCGA	1baad8de-4a9d-4381-8970-02063c295ccc	6e2d8818-b377-45f5-97f4-f905de22c487	24	1	Not reviewed	skcm
TEC	NCAM2	TEC	Lung adenocarcinoma: TCGA	3b4cbb51-feaa-4a67-bf74-af406c5115d9	7093024b-cf56-4783-b973-b72573ed7f2b	9	2	Not reviewed	luad
STK39	NCKAP5	STK39	Head and Neck squamous cell carcinoma: TCGA	1a668edb-44d5-40b1-92b7-43f8a092f474	5fe17dde-ef75-49a2-90f8-0647077b6ca5	23	8	Not reviewed	hnsc
SMG1	NDE1 MYH11	SMG1	Breast invasive carcinoma: TCGA	e962d5e6-314c-450f-97b0-f5f25e8bcb3f	b5fba77b-1f50-4e71-95b2-566afba4bdd7	134	3	Not reviewed	brca
CAMK2G	NDUFA13	CAMK2G	Prostate adenocarcinoma: TCGA	75e377ed-d974-470c-91d4-42c999a1a470	a5c77ab6-6e98-4a3d-81c8-f3d5fabd31d2	22	4	Not reviewed	prad
TOPBP1	NEK11	NEK11	Breast invasive carcinoma: TCGA	576a24c2-4da7-41ad-9c37-4cb005976678	6bc4c56d-aac5-49a2-9913-9538d06d898f	104	28	Not reviewed	brca
UBE2H	NEK11	NEK11	Colon adenocarcinoma: TCGA	bfb2cdbd-42f2-4784-9450-81236eb39c85	4beee9d4-ee52-4fed-bcc4-d300f5ddd4d0	37	0	Not reviewed	coad
NVL	NEK2	NEK2	Breast invasive carcinoma: TCGA	1d119ae0-86f5-4735-92ad-07103033d1ed	09c2bc35-c21f-4aa4-ac30-0d8db02ad811	65	26	Not reviewed	brca
GXYLT2	NEK3	NEK3	Skin Cutaneous Melanoma: TCGA	51b4f189-f471-46c8-9a83-45dea4ff3348	5c091729-7b87-4046-bfa4-41c26c32837a	6	16	Not reviewed	skcm
RAB3GAP2	NEK7	NEK7	Lung squamous cell carcinoma: TCGA	ba10847d-a395-40db-bc64-b2c06dafa052	aeb67cc2-1573-4782-a6f8-baef7c2c5c47	5	2	Not reviewed	lusc
NLK	NF1	NLK	Lung adenocarcinoma: TCGA	a97c195b-80c8-4c98-9538-ebbf026f32d7	243c6fd6-5516-46e5-bcef-292d93d7b7d3	24	7	Not reviewed	luad
ACVR1	NFATC1	ACVR1	Ovarian serous cystadenocarcinoma: TCGA	700e7f97-c99a-4423-bd5c-6421661b70d0	29949b65-2913-4c86-bbd7-b85c5df6f15e	31	348	Not reviewed	ov
MAP4K5	NIN	MAP4K5	Breast invasive carcinoma: TCGA	5a4959b0-70ff-458e-b650-7edf192a3f7d	844ad251-3ee4-42f6-ad00-59a7a1670eea	5	3	Not reviewed	brca
MAP3K5	NKAIN2	MAP3K5	Lung squamous cell carcinoma: TCGA	b3aa1d2c-6052-4733-b8bf-8992c27d97f1	e6b72c24-1607-43b9-8b8a-7bf83eea5895	33	6	Not reviewed	lusc
POMK	NKAIN3	POMK	Breast invasive carcinoma: TCGA	18dabc64-6557-4a64-b196-5de1f9e5bac4	30ec8b1f-28c4-4f46-8a1b-a8d51e558c7d	45	5	Not reviewed	brca
BAZ1A	NKX2-1	BAZ1A	Lung adenocarcinoma: TCGA	c8eda0ee-e5e3-4847-8c9d-c816811d6e41	4a1d30e8-e93a-41ed-8e54-08eaff6556a7	9	2	Not reviewed	luad
TAOK1	NLK	TAOK1 NLK	Breast invasive carcinoma: TCGA	565411d1-ed54-4264-bf57-5fad2830e4e9	546248b0-22a0-4b70-a437-76fb0a238a0d	26	0	Not reviewed	brca
WRB	NLK	NLK	Breast invasive carcinoma: TCGA	1d119ae0-86f5-4735-92ad-07103033d1ed	09c2bc35-c21f-4aa4-ac30-0d8db02ad811	34	9	Not reviewed	brca
MAST4	NLN	MAST4	Breast invasive carcinoma: TCGA	fe7cbe2d-2e22-4ca4-aa8b-e1ae81d90ffe	eadf8482-e60e-4307-adb7-d5c3b9fa6cae	40	10	Not reviewed	brca
MRAS	NME9	NME9	Breast invasive carcinoma: TCGA	14ca7321-9387-4715-bf3e-95d1038a0457	b7f74ae1-6f58-447c-be50-a7666eb19d9a	20	6	Not reviewed	brca
BMPR1B	NPTX1	BMPR1B	Breast invasive carcinoma: TCGA	72afbcf1-d339-47b6-90d7-6fdc4bef46c3	3a711140-1b89-4611-9992-3861e3d0e01a	5	2	Not reviewed	brca
MINK1	NQO2	MINK1	Lung adenocarcinoma: TCGA	03570ba4-236b-4ec2-82f2-d7341eb09cf9	497cc506-03fe-4ffa-860b-5a12adb1bc7d	48	4	Not reviewed	luad
CAMKK2	NR2C1	CAMKK2	Glioblastoma multiforme: TCGA	dcb7810d-ce9b-4904-8446-f1225f93a0ba	bde84ea9-55c9-4d6d-be86-58fd9222c1d6	6	21	Not reviewed	gbm
CTNND2	NRBP1	NRBP1	Brain Lower Grade Glioma: TCGA	f2b9bb6e-ee21-4022-a04e-72d2292c3ea9	62088274-a45b-4616-b086-b0ddd64895f0	106	14	Not reviewed	lgg
PMEL	NRBP1	NRBP1	Skin Cutaneous Melanoma: TCGA	be2aa1a5-c6d6-4faf-8c50-385762a2b22b	132cdde9-70d8-4753-8e99-fc4ce3d371a4	20	0	Not reviewed	skcm
GRHL2	NRBP2	NRBP2	Breast invasive carcinoma: TCGA	1852819d-1de2-49ce-bb2d-b3e7d61b7f90	aa4244a8-0454-4247-a1c3-357fd51746fa	5	2	Not reviewed	brca
BMPR1B	NRG1	BMPR1B	Prostate adenocarcinoma: TCGA	c7b4ecf6-1c8c-4719-bee3-c7221f9544e5	3e290dc6-aba3-4135-b844-3e8c4cc8a25f	21	0	Not reviewed	prad
PEAK1	NRG4	PEAK1	Skin Cutaneous Melanoma: TCGA	9c17e3c5-2243-402e-91a1-d5ee7e36821f	436a0116-eada-4b8f-aafe-29eb7f3241c4	67	18	Not reviewed	skcm
SGK1	NRROS	SGK1	Lung squamous cell carcinoma: TCGA	a6ddd9e6-aa6e-417a-b6cb-894118007ba4	cdab8ae1-d0e5-4a85-901e-2b05c63fa2b9	5	4	Not reviewed	lusc
MAP3K13	NSUN2	MAP3K13	Colon adenocarcinoma: TCGA	42cd9c87-d0f6-4632-8cc3-0b5095d21f6c	9fd08502-355b-4f5a-a25c-73ec7184f6d3	13	2	Not reviewed	coad
CHEK1	NTM	CHEK1	Colon adenocarcinoma: TCGA	7b2c8113-8006-4fc7-a3e3-8065d9f4854b	23252dca-e836-47a0-b294-758ad60aa259	32	4	Not reviewed	coad
ROCK2	NTSR2	ROCK2	Prostate adenocarcinoma: TCGA	ab7cbe38-691d-46a1-acb3-75f726d83dc2	969399cd-47b6-4c0f-8939-3860be3014f9	8	4	Not reviewed	prad
KLK3	NUAK1	NUAK1	Prostate adenocarcinoma: TCGA	17af1e10-afce-40a8-819c-3dc42525c891	570ddfb3-2721-42b6-9604-2de6b6090031	36	0	Not reviewed	prad
DSTYK	NUCKS1	DSTYK	Stomach adenocarcinoma: TCGA	b39c2558-2703-40ac-822d-368cdf64496c	e17cf9e9-0902-44e0-962b-af5492876f7d	9	10	Not reviewed	stad
LATS1	NUP43	LATS1	Rectum adenocarcinoma: TCGA	23f9fa7d-2107-4fba-888a-f6f131ee6dc9	b2b125c7-8993-4424-b390-048ccccc9d08	11	2	Not reviewed	read
MYLK	NXPH1	MYLK	Kidney renal clear cell carcinoma: TCGA	2fc626b0-bfdd-43c4-bc88-078f1c89d513	80c4fc5b-dc7d-4308-8c81-6e83625963b5	9	4	Not reviewed	kirc
FLT1	OLFM4	FLT1	Stomach adenocarcinoma: TCGA	43e66e4c-470b-48dd-8069-68bdfde06e23	0f3e2f16-1c06-4128-af45-ee73de19ea69	6	2	Not reviewed	stad
ACTB	OXSR1	OXSR1	Rectum adenocarcinoma: TCGA	5dc82aa3-5416-4c5b-a62e-a6068f611c9c	813bb368-9389-4528-9b18-387374bc912f	30	0	Not reviewed	read
SCYL1	PACS1	SCYL1	Colon adenocarcinoma: TCGA	ef3dceba-8b56-470a-8a08-d82b4da7d5d6	74a0264d-1d31-430d-9a88-e7334c8aa96c	5	3	Not reviewed	coad
DLG1	PAK2	PAK2	Ovarian serous cystadenocarcinoma: TCGA	5e8fcb28-ba88-47c4-bb06-03b34c966492	79fd602b-3e8e-4353-aa78-4f5f170b607d	5	24	Not reviewed	ov
RPL19	PAK2	PAK2	Skin Cutaneous Melanoma: TCGA	7018f900-a49e-44cb-8112-8ab79fcf5907	d6283ab0-9019-4ad2-93aa-2e6b39cd9641	29	0	Not reviewed	skcm
RPL19	PAK2	PAK2	Uterine Corpus Endometrial Carcinoma: TCGA	4bcc2e54-1579-4974-a24b-5c1fba5fd4ce	30bc72d5-07b5-48d2-b025-bba9bcf2f09f	28	0	Not reviewed	ucec
STAG2	PAK3	PAK3	Glioblastoma multiforme: TCGA	4668fc9a-900d-4cab-950e-eb5c7292b908	8df94420-c736-4a36-b001-5dbe3dff17f0	16	35	Not reviewed	gbm
ARHGEF10L	PAK4	PAK4	Stomach adenocarcinoma: TCGA	8c24646f-eb47-4250-ad0d-64cedf974309	10b5774d-7079-4b4b-b824-f4745f5598c7	14	3	Not reviewed	stad
PANK2	PAK7	PAK7	Colon adenocarcinoma: TCGA	15a8490e-39e5-47ed-a55d-f1b20c74c454	56c8b812-ca8e-4eb2-b0fe-f264316789bf	48	6	Not reviewed	coad
PIP5K1C	PALM	PIP5K1C	Breast invasive carcinoma: TCGA	24ed872e-3cdf-4161-95d3-4d9bf14afc4f	c8f39325-5382-447c-9291-a6915fc978b8	113	14	Not reviewed	brca
CDK2	PAN2	CDK2	Sarcoma: TCGA	912357d6-7316-467e-bfe2-48224b58e579	2cacd9d0-8414-4f17-8259-c9d838597f39	5	6	Not reviewed	sarc
TAOK1	PARD6G	TAOK1	Head and Neck squamous cell carcinoma: TCGA	035a6351-ead6-409f-b78b-42aea76ed696	eb611a76-eecf-452c-bfbe-ab49b362f49c	16	8	Not reviewed	hnsc
ERBB2	PARN	ERBB2	Rectum adenocarcinoma: TCGA	c9f9f788-db55-41d6-8ab2-e2a554fb99eb	99d2c035-06a2-4bc3-8ff9-db875d232c93	89	2	Not reviewed	read
MAP3K1	PARN	MAP3K1	Breast invasive carcinoma: TCGA	cc0c6440-f6e0-4a13-ab3d-340a22101de6	64d4dfae-8d91-464b-adc3-80ba7caf54ae	18	19	Not reviewed	brca
VRK3	PARP4	VRK3	Breast invasive carcinoma: TCGA	178ad9d7-7b0b-4b93-931a-c00945da67f0	0741b5db-4405-42ba-b63a-c6ee4f341480	5	5	Not reviewed	brca
TEC	PASD1	TEC	Breast invasive carcinoma: TCGA	c50c0ea7-6a1d-4575-abd4-00b1338115f0	5700c1b3-922a-4401-8ab8-89028908d696	5	2	Not reviewed	brca
EPHB3	PAX2	EPHB3	Sarcoma: TCGA	b7a709a7-edd3-484f-bdd3-60c0f0c06e48	b5f27002-4277-418d-90b0-cc5a2742692e	13	3	Not reviewed	sarc
PIK3CB	PCCB	PIK3CB	Breast invasive carcinoma: TCGA	8fcec2d5-3556-4b20-a75b-c0d050a48ecd	c0b7b798-3383-4a45-a455-9eca5810739e	40	16	Not reviewed	brca
STK3	PCLO	STK3	Uterine Corpus Endometrial Carcinoma: TCGA	507b0933-5c44-4a19-8907-d9e97626a5a5	2b865f8c-539f-4cb2-8f08-41709e9511e5	10	2	Not reviewed	ucec
BUB1B	PCM1	BUB1B	Lung squamous cell carcinoma: TCGA	4c0632b2-babc-4510-97e1-ba31b68b2cb9	8be10ce9-220d-4816-a575-8e8e7f041114	22	5	Not reviewed	lusc
CDK13	PDE1C	CDK13	Breast invasive carcinoma: TCGA	fa350888-da92-477d-a79c-7a25fe351925	b0bcb829-cee0-4247-bb75-093a5bea89ee	21	8	Not reviewed	brca
CSNK1G2	PDE5A	CSNK1G2	Sarcoma: TCGA	f08c4f4d-3344-49c6-bb15-a1ce5aa3ef20	8f3f6f7c-4b50-467e-a6e8-d836735913f6	15	2	Not reviewed	sarc
CSNK1A1	PDE6A	CSNK1A1	Uterine Corpus Endometrial Carcinoma: TCGA	aef1c7ff-ec8a-4716-bfcd-1f06c1e2f963	71ed2681-79bb-4ffb-985c-6d3cf18e9168	8	8	Not reviewed	ucec
PAK1	PDGFD	PAK1	Skin Cutaneous Melanoma: TCGA	61febea8-e3d8-4e63-89b0-73f4dee45f11	b6b51b28-bdee-4fe6-a3f3-7b128e16721c	38	19	Not reviewed	skcm
SDHA	PDGFRB	PDGFRB	Stomach adenocarcinoma: TCGA	b054dc06-4483-4e97-a717-0ef8de96125b	c46ff2bb-bdd0-48cd-b2ae-7ef421b4b91a	5	19	Not reviewed	stad
MARK3	PDIA4	MARK3	Rectum adenocarcinoma: TCGA	6c987300-32a0-4c2d-ae17-ceba0efaf95b	107cb92b-6231-4e7a-af05-1f5de5981947	22	0	Not reviewed	read
DPP4	PDK1	PDK1	Kidney renal papillary cell carcinoma: TCGA	b7b5179c-ef0c-4315-a0f6-e3f6794c22ce	4a9a3a6d-090a-4c26-b16c-d65055f05628	115	37	Not reviewed	kirp
HLA-DRB1	PDK2	PDK2	Kidney renal clear cell carcinoma: TCGA	65e536c8-0ea5-4206-9a52-c13be085467c	2953131e-9c34-4fa2-8af4-2c8d66ea2821	23	0	Not reviewed	kirc
NAT8	PDK4	PDK4	Kidney renal clear cell carcinoma: TCGA	63e92d5f-1d0a-4fda-a8e8-3a7fbaa2635b	2429c7d4-ae27-432d-9adf-1c6d192bf13c	6	2	Not reviewed	kirc
BMPR1B	PDLIM5	BMPR1B	Ovarian serous cystadenocarcinoma: TCGA	a28c5ef5-0458-4fe3-8fe5-1dbed31f30bd	2ee36d9d-128b-4761-aa1a-a637da106f3d	6	32	Not reviewed	ov
C6ORF211	PDPK1	PDPK1	Breast invasive carcinoma: TCGA	c4ecb671-58ed-48f6-ae57-87e00cc7309b	dd67408e-46ba-4573-9415-d4814e9f84de	26	0	Not reviewed	brca
SGK1	PDSS2	SGK1	Breast invasive carcinoma: TCGA	2434e6d4-0acb-4d43-96b6-8ec1546167ae	21ef1730-e5a7-47ce-b419-d000bb59ae15	44	4	Not reviewed	brca
EPHB2	PDZD4	EPHB2	Brain Lower Grade Glioma: TCGA	ec99430b-db60-4f44-bc30-351850f0555a	77472095-030d-4679-921d-8e8e217956c5	28	6	Not reviewed	lgg
SCYL3	PDZRN4	SCYL3	Prostate adenocarcinoma: TCGA	c5f6df15-4f08-4add-92d5-4d36dff97706	5313a055-c2d7-4cbd-a8c1-57ac85912d89	27	3	Not reviewed	prad
TJP1	PEAK1	PEAK1	Uterine Corpus Endometrial Carcinoma: TCGA	9b7381b2-a074-4339-bdbd-15ec61225881	6f45a2e9-1ca5-438c-b06f-1cd8eb845465	37	0	Not reviewed	ucec
MAP3K5	PERP	MAP3K5	Bladder Urothelial Carcinoma: TCGA	377295a8-7605-46b6-9fe1-2907a4a35b44	3f0a0748-9acc-4d0b-ba18-7c08bd183f86	10	4	Not reviewed	blca
ACVR1B	PGC	ACVR1B	Stomach adenocarcinoma: TCGA	5fb81800-84a4-4b58-84e2-7c341b219209	fa00a6a7-d5b0-40b9-8360-d56f7db64d34	5	2	Not reviewed	stad
AKT1	PGC	AKT1	Stomach adenocarcinoma: TCGA	5fb81800-84a4-4b58-84e2-7c341b219209	fa00a6a7-d5b0-40b9-8360-d56f7db64d34	10	1	Not reviewed	stad
CSF1R	PGC	CSF1R	Stomach adenocarcinoma: TCGA	5fb81800-84a4-4b58-84e2-7c341b219209	fa00a6a7-d5b0-40b9-8360-d56f7db64d34	9	3	Not reviewed	stad
EPHB3	PGC	EPHB3	Stomach adenocarcinoma: TCGA	5fb81800-84a4-4b58-84e2-7c341b219209	fa00a6a7-d5b0-40b9-8360-d56f7db64d34	29	0	Not reviewed	stad
GAK	PGC	GAK	Stomach adenocarcinoma: TCGA	5fb81800-84a4-4b58-84e2-7c341b219209	fa00a6a7-d5b0-40b9-8360-d56f7db64d34	9	2	Not reviewed	stad
SGK1	PGC	SGK1	Stomach adenocarcinoma: TCGA	5fb81800-84a4-4b58-84e2-7c341b219209	fa00a6a7-d5b0-40b9-8360-d56f7db64d34	26	0	Not reviewed	stad
WNK1	PGC	WNK1	Stomach adenocarcinoma: TCGA	5fb81800-84a4-4b58-84e2-7c341b219209	fa00a6a7-d5b0-40b9-8360-d56f7db64d34	22	1	Not reviewed	stad
PIP5K1B	PGM5	PIP5K1B	Uterine Corpus Endometrial Carcinoma: TCGA	23808b91-c268-4f31-b778-c6a9996be3dc	ded408ee-053a-43ed-9bcf-1d15cd203051	13	1	Not reviewed	ucec
PI4KA	PHF21B	PI4KA	Skin Cutaneous Melanoma: TCGA	0556b68e-a097-4d6f-b337-0554293ffab4	74596c13-8b5d-4289-a3c0-446fa968b241	25	9	Not reviewed	skcm
PSPH	PHKG1	PHKG1	Breast invasive carcinoma: TCGA	3db3d88b-e7a1-4024-a8a1-07e26d3d68f3	88db1340-e4bf-451a-87c0-6e9168296f5e	16	5	Confirmed	brca
ADK	PI4K2A	PI4K2A	Breast invasive carcinoma: TCGA	178ad9d7-7b0b-4b93-931a-c00945da67f0	0741b5db-4405-42ba-b63a-c6ee4f341480	13	2	Not reviewed	brca
EIF2AK3	PIEZO1	EIF2AK3	Breast invasive carcinoma: TCGA	c4ecb671-58ed-48f6-ae57-87e00cc7309b	dd67408e-46ba-4573-9415-d4814e9f84de	22	0	Not reviewed	brca
EPHA7	PIGH	EPHA7	Prostate adenocarcinoma: TCGA	da302d29-910d-4115-b42d-d77aad616c71	4e76de8e-cb0d-4b83-8ab4-53bc67a7a9d3	7	3	Not reviewed	prad
DSTYK	PIGK	DSTYK	Head and Neck squamous cell carcinoma: TCGA	4bfae0e9-0b9a-493e-93db-343c1d9661a3	e48c1481-e35c-49f9-9d13-a5d4085cf876	23	0	Not reviewed	hnsc
BRD2	PIGR	BRD2	Stomach adenocarcinoma: TCGA	e2457ecb-43c5-41b1-9ea0-ca1e8a5c2b9e	131fb0f0-e0af-431c-8462-f1925a5f4c72	6	2	Not reviewed	stad
IRAK1	PIGR	IRAK1	Lung adenocarcinoma: TCGA	92056f56-aebb-40e9-b627-cd30ccefd1c6	6092bd5c-e97c-4a77-a4ad-c87623b17507	6	2	Not reviewed	luad
PLS1	PIK3CB	PIK3CB	Kidney renal papillary cell carcinoma: TCGA	17c8306b-33ee-4bf7-8922-4c003f9d1440	8fc6b46b-1c60-40b1-8924-0c2c9307c6e0	18	3	Not reviewed	kirp
VTI1A	PIK3CB	PIK3CB	Thyroid carcinoma: TCGA	f6a74606-725c-4bd5-9bcf-9a6445624c3c	5d0cc336-26f2-4cb0-aa9e-58491dda102f	42	0	Not reviewed	thca
VTI1A	PIK3CB	PIK3CB	Breast invasive carcinoma: TCGA	bfa0a915-d2de-4cba-96de-9fd481916339	66af34ea-f471-4092-aff6-9ac9a5b75b11	21	0	Not reviewed	brca
COL1A1	PIKFYVE	PIKFYVE	Head and Neck squamous cell carcinoma: TCGA	3eb56548-2df8-4d20-aeef-d0cadd32a7c1	b835289f-6174-4bf9-aedf-9ebb9ef4eb62	34	0	Not reviewed	hnsc
TDRD3	PIKFYVE	PIKFYVE	Prostate adenocarcinoma: TCGA	314df747-86e2-41e3-b3db-f97e0df54656	2eccaabe-0783-4596-b674-d59846373a1d	6	30	Not reviewed	prad
NFIB	PIM2	PIM2	Prostate adenocarcinoma: TCGA	547de96d-9fdd-4cd6-a1e0-3dd2fc244cdf	f16ce517-d51d-499a-a4c4-a6844fefa52c	23	0	Not reviewed	prad
CDK6	PIM3	CDK6 PIM3	Stomach adenocarcinoma: TCGA	e2457ecb-43c5-41b1-9ea0-ca1e8a5c2b9e	131fb0f0-e0af-431c-8462-f1925a5f4c72	5	3	Not reviewed	stad
PHACTR4	PIP5K1A	PIP5K1A	Colon adenocarcinoma: TCGA	bfb2cdbd-42f2-4784-9450-81236eb39c85	4beee9d4-ee52-4fed-bcc4-d300f5ddd4d0	27	0	Not reviewed	coad
MED21	PIP5K1C	PIP5K1C	Sarcoma: TCGA	a5297436-f594-42da-ac80-f509bb899458	2ff01040-5270-4895-bbfa-5819b46ef444	25	5	Not reviewed	sarc
BRD3	PIP5KL1	BRD3	Breast invasive carcinoma: TCGA	bc08025f-1e3f-4814-83a7-d56ed8ea516b	f5539207-6534-4edc-a5a5-7666b5d16ba4	5	3	Not reviewed	brca
SIK2	PIR	SIK2	Prostate adenocarcinoma: TCGA	f38892d8-8fa2-4c95-aa75-8a85da64a45b	71d14304-ccb0-4a4c-b935-8c014ca75fd0	94	10	Not reviewed	prad
TLK2	PITPNC1	TLK2	Breast invasive carcinoma: TCGA	c2166002-a08a-4be0-8cc5-564c0d90ddd7	6f6e7356-3521-4674-8eec-ad01340d4b8e	73	2	Not reviewed	brca
STK4	PKIG	STK4	Ovarian serous cystadenocarcinoma: TCGA	0bba3249-a438-4d77-a4cf-555d0e41d5fb	95e58015-a7c0-4bdc-bf64-7617d24d0784	5	9	Not reviewed	ov
EIF2AK4	PKM	EIF2AK4	Brain Lower Grade Glioma: TCGA	6a113395-e0d0-47fa-88eb-af2dd211b95a	5a3ef1cb-c98e-473a-b097-20307b04bc1b	16	4	Not reviewed	lgg
DYRK2	PKP1	DYRK2	Sarcoma: TCGA	d61a0a9b-e554-4a52-bc2f-a0674cd44a77	6201394f-b70e-4f14-9519-ff9d5f06eb09	28	1	Not reviewed	sarc
MAPKAPK2	PLA2G2A	MAPKAPK2	Uterine Corpus Endometrial Carcinoma: TCGA	aef1c7ff-ec8a-4716-bfcd-1f06c1e2f963	71ed2681-79bb-4ffb-985c-6d3cf18e9168	144	66	Not reviewed	ucec
STK16	PLCD4	STK16	Stomach adenocarcinoma: TCGA	c4b16a2d-f51f-4dbe-b6fa-28f57b454d93	8cb0144b-be6b-40a1-86a2-708f96d9b615	42	21	Not reviewed	stad
MAST4	PLIN2	MAST4	Liver hepatocellular carcinoma: TCGA	610ea74f-c7fb-4f72-9dd4-9539b205c5c0	a6af3061-1484-4f6c-bb4b-c8f4626b4161	12	1	Not reviewed	lihc
RNF40	PLK1	PLK1	Breast invasive carcinoma: TCGA	c90a920c-4642-4183-8f31-009f7299a542	8e11c5ec-c15a-48d4-85ac-b7b08a9ed827	16	4	Not reviewed	brca
TBC1D9	PLK4	PLK4	Breast invasive carcinoma: TCGA	7af8074e-e82b-4e9e-a66c-3bb0097e1a5b	95cef916-5545-455b-920c-773a54fc7676	26	0	Not reviewed	brca
CAMKK2	PMCH	CAMKK2	Sarcoma: TCGA	ec1e598e-a879-4d79-b25a-3bfeab2b5c91	39f68467-3d37-4b19-aa43-ed7b120c619d	102	39	Not reviewed	sarc
ADRBK1	POLD4	ADRBK1	Breast invasive carcinoma: TCGA	d9b41d9c-9b69-4264-8ead-167642730545	5c8983f2-9788-4dfa-971c-3ec457b6166e	11	3	Not reviewed	brca
STK3	POLR2K	STK3	Breast invasive carcinoma: TCGA	41a5b666-fbaf-4080-b6ab-2ea3efcf5341	e3935ce4-64d3-4a66-ba11-d308b844b410	9	5	Not reviewed	brca
ELOVL6	POMK	POMK	Colon adenocarcinoma: TCGA	bfb2cdbd-42f2-4784-9450-81236eb39c85	4beee9d4-ee52-4fed-bcc4-d300f5ddd4d0	26	0	Not reviewed	coad
VRK3	POU2F2	VRK3	Skin Cutaneous Melanoma: TCGA	98da08ba-a81d-4f61-b12c-1adc174ff10c	2d36cea4-73e9-493b-8433-0c2b911c0521	10	6	Not reviewed	skcm
CDK13	POU6F2	CDK13	Stomach adenocarcinoma: TCGA	02efec28-a9b9-4bcd-90f8-4d31c0d3ce71	1fb6c06e-ecf4-4b4c-bb15-df8c0a9fad8f	7	19	Not reviewed	stad
BCR	PPIL2	BCR	Bladder Urothelial Carcinoma: TCGA	16f99dcc-9769-4fc6-bf25-2be0b807c0f0	3cccffea-bd7d-4548-bb38-fe5eda630de6	28	7	Not reviewed	blca
CDK6	PPM1H	CDK6	Stomach adenocarcinoma: TCGA	85df0c25-cbea-434c-b64f-ef16966c23e7	cad2adc1-0f41-4651-9c80-ae9961e2dc8d	6	2	Not reviewed	stad
PIP5K1C	PPM1H	PIP5K1C	Sarcoma: TCGA	a5297436-f594-42da-ac80-f509bb899458	2ff01040-5270-4895-bbfa-5819b46ef444	11	1	Not reviewed	sarc
UHMK1	PPOX	UHMK1	Breast invasive carcinoma: TCGA	b8904274-ef39-4f07-aeb2-3bb33939a784	af577366-0258-49e7-b6af-e70056c081a4	38	10	Not reviewed	brca
RPS6KB2	PPP1CA	RPS6KB2	Head and Neck squamous cell carcinoma: TCGA	248ec128-1e91-4bae-aace-5bcbe813b673	10593e5b-7acb-498b-bdf7-705e3e2bc443	20	1	Not reviewed	hnsc
CLK2	PPP1R12B	CLK2	Stomach adenocarcinoma: TCGA	616e6bf3-301d-46b1-86f0-140dfaeb55b7	d5efcde2-21e6-4071-9aa4-3c5688a45b3f	5	5	Not reviewed	stad
ROCK2	PPP2CA	ROCK2	Breast invasive carcinoma: TCGA	c48a36c1-a5ad-4abf-b320-fcdf6de6ec64	602083f0-18d9-48b6-a529-31e165c54b37	56	3	Not reviewed	brca
PTK2	PPP2R5E	PTK2	Breast invasive carcinoma: TCGA	2553d7b8-865e-443b-afeb-5b902309e610	fa4e082a-d213-412e-8d91-842a6f4bef12	29	10	Not reviewed	brca
IGF1R	PPP4R1	IGF1R	Breast invasive carcinoma: TCGA	8ededc6f-0a8d-4146-bab3-116f17664bd7	a8b1f6e7-2bcf-460d-b1c6-1792a9801119	45	6	Not reviewed	brca
CDK19	PRDM1	CDK19	Breast invasive carcinoma: TCGA	f6e724e8-52e5-440d-b6ca-78c99cac6589	64f67506-f2df-4f0a-b7be-29b4949e986a	9	2	Not reviewed	brca
ABL1	PRDM12	ABL1	Liver hepatocellular carcinoma: TCGA	610ea74f-c7fb-4f72-9dd4-9539b205c5c0	a6af3061-1484-4f6c-bb4b-c8f4626b4161	7	5	Not reviewed	lihc
PRKCZ	PRDM16	PRKCZ	Lung squamous cell carcinoma: TCGA	7d52291a-ba6d-450e-92f2-74acef64e411	0df0d6b6-66aa-4e76-8675-aa93787b93e3	6	5	Not reviewed	lusc
EPHA2	PREX1	EPHA2	Colon adenocarcinoma: TCGA	bfb2cdbd-42f2-4784-9450-81236eb39c85	4beee9d4-ee52-4fed-bcc4-d300f5ddd4d0	62	0	Not reviewed	coad
ATP1B3	PRKAA2	PRKAA2	Breast invasive carcinoma: TCGA	c4ecb671-58ed-48f6-ae57-87e00cc7309b	dd67408e-46ba-4573-9415-d4814e9f84de	26	0	Not reviewed	brca
BCAS3	PRKAA2	PRKAA2	Breast invasive carcinoma: TCGA	8e4933ca-2f86-45c9-b37e-b272c650be50	3927f736-3b5c-48c8-9d9e-83669ec44770	38	1	Not reviewed	brca
CPM	PRKAA2	PRKAA2	Lung adenocarcinoma: TCGA	7f114b71-46fe-47d8-80a8-2621cd9e497c	9944f46f-9fa8-4e2c-a806-776bec7f8803	21	0	Not reviewed	luad
DNAJB1	PRKACA	PRKACA	Liver hepatocellular carcinoma: TCGA	1989ab2c-d449-4de9-a65e-a9c291b1bf97	1983fade-44f1-41e0-8983-f2ce8d649655	183	26	Not reviewed	lihc
CEP170	PRKACB	PRKACB	Breast invasive carcinoma: TCGA	188da005-905d-4a13-8720-a8d3ae66c552	4510295e-8aa7-4ef1-b2b7-91cc902f8200	19	2	Confirmed	brca
NDUFA7	PRKCG	PRKCG	Head and Neck squamous cell carcinoma: TCGA	66f0079c-657d-4da4-9eac-93bdb59df5d9	8e0e456e-85ee-4de5-8f0b-72393d6acde0	63	7	Not reviewed	hnsc
LYZ	PRKCI	PRKCI	Stomach adenocarcinoma: TCGA	5fb81800-84a4-4b58-84e2-7c341b219209	fa00a6a7-d5b0-40b9-8360-d56f7db64d34	15	1	Not reviewed	stad
ARID1A	PRKCZ	PRKCZ	Liver hepatocellular carcinoma: TCGA	9f28751d-14f5-49e3-8a3b-123471e7b035	0ef95351-0133-4f34-a59c-90934fb161f8	20	7	Confirmed	lihc
AKAP6	PRKD1	PRKD1	Skin Cutaneous Melanoma: TCGA	e5434fce-7745-46a0-8125-569f8da00e7a	dde0b2be-ea43-4de7-8feb-ccdc073c6978	315	37	Not reviewed	skcm
CASZ1	PRKD2	PRKD2	Prostate adenocarcinoma: TCGA	bbf09941-ee1f-4ec2-9953-5c4ca0fcba90	9fe9cbae-37b9-4030-a204-4502760f5dab	15	2	Not reviewed	prad
FOXN1	PRKDC	PRKDC	Head and Neck squamous cell carcinoma: TCGA	4eb79af6-9f37-4bcf-a8cb-963a22627596	54dab158-eb39-4334-8b5a-bf290e6b8bb1	8	2	Not reviewed	hnsc
ZNF114	PRKDC	PRKDC	Kidney renal papillary cell carcinoma: TCGA	979b678f-d845-42b6-865c-7fc76c6bd340	03301d0d-efee-4087-9fff-d1d4f53a924c	31	0	Not reviewed	kirp
WNK1	PRMT8	WNK1	Breast invasive carcinoma: TCGA	18dabc64-6557-4a64-b196-5de1f9e5bac4	30ec8b1f-28c4-4f46-8a1b-a8d51e558c7d	73	20	Confirmed	brca
MAPK1	PRODH	MAPK1	Uterine Corpus Endometrial Carcinoma: TCGA	afd64ee8-ca44-45ab-b0cc-7d02e4bf5eb8	8bb89c0f-0f04-485e-8e08-801042dfcba9	54	14	Not reviewed	ucec
FAM49B	PSKH2	PSKH2	Stomach adenocarcinoma: TCGA	33e5b42f-c83b-48c1-b87e-77b911448c07	8114d553-4025-4c8f-ae02-5ed01720723a	9	28	Not reviewed	stad
MAST2	PSMA5	MAST2	Ovarian serous cystadenocarcinoma: TCGA	9ca03195-c8b5-4392-9229-0fcd32a2a718	acb7ec56-8a47-495f-a11b-2c9fb5d8fe95	5	19	Not reviewed	ov
ERBB2	PSMB3	ERBB2	Breast invasive carcinoma: TCGA	0adb3052-f0e8-4eac-967d-daa7b8ac9cb3	996bd3f0-d767-4eff-9c82-99fcb5a3006a	6	3	Not reviewed	brca
NEK6	PSMB7	NEK6	Kidney renal clear cell carcinoma: TCGA	8b47a8cc-d21e-4d18-88bb-bc0adc5a511d	99f59583-2728-4c1d-b98c-8fbc3bb0a819	5	3	Not reviewed	kirc
MAP2K2	PSMD9	MAP2K2	Head and Neck squamous cell carcinoma: TCGA	ba190646-44f2-4235-8672-2a453e7f1e09	54b295d4-6315-4416-bde7-a221859f965c	234	30	Not reviewed	hnsc
MAP2K2	PSMD9	MAP2K2	Head and Neck squamous cell carcinoma: TCGA	ba190646-44f2-4235-8672-2a453e7f1e09	54b295d4-6315-4416-bde7-a221859f965c	33	0	Not reviewed	hnsc
PEAK1	PSTPIP1	PEAK1	Skin Cutaneous Melanoma: TCGA	0324c3ce-3e7a-4ecd-87ef-3d02b591c0b0	d8eac750-9daf-4465-b672-9e31fd369057	61	12	Not reviewed	skcm
PRKCI	PTBP2	PRKCI	Prostate adenocarcinoma: TCGA	626dcf96-13f2-4eb0-a11d-e156bb81420e	9f802576-1e98-496c-bda4-4b1dd2e411c8	40	0	Not reviewed	prad
NEK6	PTGS1	NEK6	Ovarian serous cystadenocarcinoma: TCGA	8e635117-1266-44ec-93e1-e61d52de581d	23771dab-2aab-4d2b-95e2-9af7092cee6b	113	75	Not reviewed	ov
AGO2	PTK2	PTK2	Stomach adenocarcinoma: TCGA	e36383a7-2c34-4534-971e-146fedc1778d	9b5e5122-8ea0-432c-bc64-932bf376fffd	6	40	Not reviewed	stad
ESCO2	PTK2B	PTK2B	Colon adenocarcinoma: TCGA	9c630191-e339-41ff-8b74-d8102d433f02	d976782c-90c1-421d-b83c-7fc2617e2709	7	2	Not reviewed	coad
DUSP22	PTK7	PTK7	Prostate adenocarcinoma: TCGA	6a44dc2b-2137-40ac-9e73-2d0b76ea2763	37ec45fd-1c85-49cb-835e-fa7b2b8ce16f	16	1	Confirmed	prad
VRK3	PTOV1	VRK3	Lung squamous cell carcinoma: TCGA	e959a293-92d9-476f-b46a-b09e3c2ee03f	463e921c-ec20-4263-ad24-bdc2d56edb56	103	25	Not reviewed	lusc
BCR	PTPRD	BCR	Colon adenocarcinoma: TCGA	60defced-1166-460c-8e8c-b6653e51715a	eb4e4e09-98b3-4e85-8dd2-75676ff2af14	57	0	Not reviewed	coad
SRPK2	PUS7	SRPK2	Breast invasive carcinoma: TCGA	81e364f4-9a48-4e68-95a9-026af1cfe226	ad18820b-a804-49c0-ba8a-86c09fa6bce2	6	8	Not reviewed	brca
PRKDC	PXDNL	PRKDC	Breast invasive carcinoma: TCGA	b2f8138b-7566-456a-a12d-7f5cea9cbee9	24046547-d038-4616-b190-52ac93f4965f	22	1	Not reviewed	brca
CTSB	PXK	PXK	Thyroid carcinoma: TCGA	274c048b-fc31-4d8f-a416-62c2abd043e3	86d5865e-6a1c-467c-97c9-47460b77f5a4	27	0	Not reviewed	thca
NRBP1	RAB10	NRBP1	Breast invasive carcinoma: TCGA	e5bcf0a8-2d8b-4213-8b84-cbb4dc5ca23f	db55d9d9-dd56-4ca9-b1f1-0d929697b280	11	3	Not reviewed	brca
MAP2K5	RAB27A	MAP2K5	Head and Neck squamous cell carcinoma: TCGA	e66884a6-3bf7-4f52-9671-3088bd2693ba	3f2e0c8a-6d5f-4763-be60-5a70994d31a1	7	2	Not reviewed	hnsc
NEK7	RAB3GAP2	NEK7	Lung squamous cell carcinoma: TCGA	ba10847d-a395-40db-bc64-b2c06dafa052	aeb67cc2-1573-4782-a6f8-baef7c2c5c47	6	2	Not reviewed	lusc
RYK	RABL3	RYK	Breast invasive carcinoma: TCGA	66634052-6ce5-44b8-8862-89e428701f13	ba39bfbc-5cac-4f6c-b55c-4eee3466ee93	44	14	Not reviewed	brca
NLK	RAD51D	NLK	Head and Neck squamous cell carcinoma: TCGA	a7130fb5-18a6-48a0-bbab-e7a0ee6f92e9	dbe29e97-f111-41d3-a25f-3b9eb9bb099f	9	2	Not reviewed	hnsc
WNK1	RAD52	WNK1	Lung adenocarcinoma: TCGA	7ff9edda-803b-446c-9cb4-92352955ceaa	2f1a4b16-104c-40eb-8114-8245847bb716	16	1	Not reviewed	luad
FAM20B	RALGPS2	FAM20B	Stomach adenocarcinoma: TCGA	180907a4-479f-4913-96d3-2d9f5570ba81	1770adbd-b424-4a88-95f0-768e5f168cee	20	56	Not reviewed	stad
MAPK8	RAP1B	MAPK8	Bladder Urothelial Carcinoma: TCGA	91f9944e-f3f8-4348-8f46-60d8252c8237	4b5d873b-bfda-482e-92a0-bf84c0f9032a	7	4	Not reviewed	blca
RPS6KA1	RASGRP3	RPS6KA1	Breast invasive carcinoma: TCGA	1f4d3c70-5347-4ea4-8105-2de65c18a5d6	87e09544-eddb-473b-8617-212407ce644e	37	8	Not reviewed	brca
STK40	RBBP4	STK40	Breast invasive carcinoma: TCGA	14502ddf-7933-4be1-9a9b-32fd132f328e	d8d7a6c2-6427-4f47-968c-6c3affba4617	20	0	Not reviewed	brca
SIK2	RBFOX1	SIK2	Skin Cutaneous Melanoma: TCGA	83b8f4da-e725-4cd4-ab81-80376e9f1742	d28b2d64-2399-4ce1-9c9a-7538dabab862	28	0	Not reviewed	skcm
INSR	RBFOX3	INSR	Colon adenocarcinoma: TCGA	bfb2cdbd-42f2-4784-9450-81236eb39c85	4beee9d4-ee52-4fed-bcc4-d300f5ddd4d0	27	0	Not reviewed	coad
LMTK2	RBFOX3	LMTK2	Sarcoma: TCGA	29ccf0cd-ef4e-4ac4-b862-4e5546762c1d	9c9b53e5-cdbe-4510-a839-4a3b5039681b	224	11	Not reviewed	sarc
NUAK2	RBM24	NUAK2	Prostate adenocarcinoma: TCGA	758a6e7b-6799-4958-b68c-7bf886ed4876	91e249a6-b0b0-487e-9fad-0e9f5798dcae	21	0	Not reviewed	prad
ROCK1	RBM47	ROCK1	Prostate adenocarcinoma: TCGA	41fde786-cbfb-4c11-8696-fe20f90f062a	e377f873-c0d1-4810-9f3d-e551723858e1	6	2	Not reviewed	prad
ADRBK2	RHBDL3	ADRBK2	Bladder Urothelial Carcinoma: TCGA	227bb847-f9df-46b2-bbb5-010c074341a8	41e8c196-ef93-47c6-ad06-0031f23d4347	57	5	Not reviewed	blca
MARK1	RHOU	MARK1	Skin Cutaneous Melanoma: TCGA	2d28468f-d946-4d50-bea2-8019dd5fb862	ef608754-3f87-458e-9bcf-4434c54c8c9e	31	6	Not reviewed	skcm
TMEM241	RIOK3	RIOK3	Head and Neck squamous cell carcinoma: TCGA	c8ab01b0-c411-4da6-b38a-c71adfa95b6b	2915b26b-8c18-48e4-9715-a7e207f0a0e6	11	5	Confirmed	hnsc
PMEL	RIPK4	RIPK4	Skin Cutaneous Melanoma: TCGA	6a70da2d-2195-449d-9897-e0285f679fb1	6f5157b8-d43a-4fbc-b7da-23629f5b53da	10	1	Not reviewed	skcm
TAOK3	RNF11	TAOK3	Uterine Corpus Endometrial Carcinoma: TCGA	9d97df80-e171-4dd6-9828-01937af3d1b4	14db56ef-ec5e-4775-a229-5d83e58e027c	33	0	Not reviewed	ucec
BAZ1A	RNF115	BAZ1A	Lung squamous cell carcinoma: TCGA	ce594c3a-3216-495b-bd03-7397b8a7c757	e171b02c-da2f-4452-a100-9ed989e73276	38	7	Not reviewed	lusc
PTK2	RNF139	PTK2	Lung adenocarcinoma: TCGA	159d632e-2b39-4ed3-9b66-27c2a7bab0d3	7e7f089c-25f7-4e14-aed5-d741047b9e42	23	6	Not reviewed	luad
RPS6KB1	RNF213	RPS6KB1	Breast invasive carcinoma: TCGA	3ac561fe-fce7-4c04-bb9c-8c162870ab11	83f943c7-3975-4b4f-985d-9c057741793b	93	42	Not reviewed	brca
ROCK1	RNF38	ROCK1	Lung squamous cell carcinoma: TCGA	4f109454-e7e8-4c8a-ae31-5a097e456f91	1aeabf26-ac51-4173-ab8b-5d439ceca9f4	12	2	Not reviewed	lusc
TBL1XR1	ROCK1	ROCK1	Stomach adenocarcinoma: TCGA	e36383a7-2c34-4534-971e-146fedc1778d	9b5e5122-8ea0-432c-bc64-932bf376fffd	14	9	Not reviewed	stad
PLCB1	ROR1	ROR1	Prostate adenocarcinoma: TCGA	758a6e7b-6799-4958-b68c-7bf886ed4876	91e249a6-b0b0-487e-9fad-0e9f5798dcae	30	0	Not reviewed	prad
AAK1	RPL36A	AAK1	Sarcoma: TCGA	68cded24-926d-4f75-ae0c-021d9cf6b4b5	3505f91d-bc66-4732-84b6-18c5b32ca6b8	54	0	Not reviewed	sarc
PXK	RPP14	PXK	Ovarian serous cystadenocarcinoma: TCGA	10fdb4cc-a208-47c5-b3a5-031d4ea02c29	15170c7f-5880-4fb6-82ce-68d3df0dfb68	5	36	Not reviewed	ov
ARID1A	RPS6KA1	RPS6KA1	Stomach adenocarcinoma: TCGA	3fc98f01-1e65-4180-b76a-8ad02924a7ee	d9424178-9cb4-4bfb-9814-ba1afe7ad954	26	76	Not reviewed	stad
KDM6A	RPS6KA3	RPS6KA3	Sarcoma: TCGA	f4f37c40-e578-47fb-889d-3a84a3e9bd4e	778dc00a-0b94-45a8-ae13-9c80f0c1dfd6	14	13	Not reviewed	sarc
VPREB1	RPS6KA3	RPS6KA3	Lung squamous cell carcinoma: TCGA	7ee06778-55ed-43a7-b0dd-40abfa2b11ca	972476b7-d7f3-4865-b978-0c13f29457cb	20	0	Not reviewed	lusc
AHNAK	RPS6KA4	RPS6KA4	Breast invasive carcinoma: TCGA	1a18f08b-a26f-4ab4-947a-4718eefb3800	dfefb76a-ec6b-4cd2-9d45-2e1e4befc7ea	19	5	Not reviewed	brca
FUNDC2	RPS6KA6	RPS6KA6	Sarcoma: TCGA	68cded24-926d-4f75-ae0c-021d9cf6b4b5	3505f91d-bc66-4732-84b6-18c5b32ca6b8	10	1	Not reviewed	sarc
PTPRD	RPS6KC1	RPS6KC1	Kidney renal clear cell carcinoma: TCGA	69e3d017-ee91-4977-9fca-edc8867b991a	08a8eec3-c97a-4493-a7de-b2a686b4df67	22	0	Not reviewed	kirc
CDK6	RPSA	CDK6	Prostate adenocarcinoma: TCGA	547de96d-9fdd-4cd6-a1e0-3dd2fc244cdf	f16ce517-d51d-499a-a4c4-a6844fefa52c	31	0	Not reviewed	prad
MAP4K4	RRBP1	MAP4K4	Stomach adenocarcinoma: TCGA	4dcd0df0-a397-4e2f-bf27-5eafddfff8f9	12f63577-7fae-4fc8-9106-39729669fdfe	5	5	Not reviewed	stad
MARK2	RTN3	MARK2	Breast invasive carcinoma: TCGA	5a4959b0-70ff-458e-b650-7edf192a3f7d	844ad251-3ee4-42f6-ad00-59a7a1670eea	18	2	Not reviewed	brca
INSR	S1PR2	INSR	Stomach adenocarcinoma: TCGA	b4c14feb-e83c-496f-955e-d0855bf3a1d3	9fa752b7-9873-4bad-9eba-8cc113705fed	10	10	Not reviewed	stad
FAM20B	SAMD7	FAM20B	Lung adenocarcinoma: TCGA	8fe2774a-e6db-42ad-ac07-95686fcc4036	42ca54fc-c1ae-41cd-bca1-7fe9810db460	8	2	Not reviewed	luad
TXLNA	SBK1	SBK1	Breast invasive carcinoma: TCGA	c4ecb671-58ed-48f6-ae57-87e00cc7309b	dd67408e-46ba-4573-9415-d4814e9f84de	23	0	Not reviewed	brca
YES1	SCFD2	YES1	Bladder Urothelial Carcinoma: TCGA	b11f8b15-72ff-4cae-9862-6c34c7d6baaf	ff5b9238-38a7-42b4-9d44-3b8ec9913f6d	72	7	Not reviewed	blca
CSNK1A1	SCGB3A2	CSNK1A1	Stomach adenocarcinoma: TCGA	b054dc06-4483-4e97-a717-0ef8de96125b	c46ff2bb-bdd0-48cd-b2ae-7ef421b4b91a	29	160	Not reviewed	stad
CSNK1D	SCPEP1	CSNK1D	Lung squamous cell carcinoma: TCGA	c231f906-2b04-47bf-bdbd-6f099137383f	d5e14ef5-1b78-4498-a2e2-77070c83eb7f	122	30	Not reviewed	lusc
RAP1B	SCYL2	SCYL2	Sarcoma: TCGA	0031a146-0bbb-4430-bb8c-6de453881452	6b189eff-b919-49d6-8775-dbf32c9ccbba	151	3	Not reviewed	sarc
TIMP3 SYN3	SCYL3	SCYL3	Breast invasive carcinoma: TCGA	c4ecb671-58ed-48f6-ae57-87e00cc7309b	dd67408e-46ba-4573-9415-d4814e9f84de	22	0	Not reviewed	brca
MELK	SDK1	MELK	Lung squamous cell carcinoma: TCGA	a88ef0ed-ed69-44c4-8445-5386e087bfab	59b006b0-4a81-41c8-9574-29a732428e29	14	3	Not reviewed	lusc
CSNK1D	SECTM1	CSNK1D	Colon adenocarcinoma: TCGA	e97d0b3a-d101-44eb-b157-64b6d63c7e3f	7ad0617e-bc4a-4869-8419-744f04d9b7a3	12	6	Not reviewed	coad
MASTL	SEL1L	MASTL	Breast invasive carcinoma: TCGA	c4ecb671-58ed-48f6-ae57-87e00cc7309b	dd67408e-46ba-4573-9415-d4814e9f84de	29	0	Not reviewed	brca
PI4KB	SELENBP1	PI4KB	Breast invasive carcinoma: TCGA	8079980b-8ec2-442f-9fcd-8eb709e8f75b	b6633c36-7ce4-4b69-9bf6-30b64d46c66f	20	9	Not reviewed	brca
VRK3	SEMA3C	VRK3	Prostate adenocarcinoma: TCGA	758a6e7b-6799-4958-b68c-7bf886ed4876	91e249a6-b0b0-487e-9fad-0e9f5798dcae	23	0	Not reviewed	prad
DCLK1	SERPINE3	DCLK1	Breast invasive carcinoma: TCGA	17a1e07b-c57b-464f-b90f-bc92d44da45d	cc348a26-ee11-47a4-8b51-de922967e175	66	10	Not reviewed	brca
NEK4	SETD2	NEK4	Bladder Urothelial Carcinoma: TCGA	791d1af6-5e9c-440d-a739-f1ebeadf41d4	f3104468-bf17-434b-8a7e-bc3b253121ea	10	2	Not reviewed	blca
FYN	SF1	FYN	Prostate adenocarcinoma: TCGA	05bba2ee-831f-4b65-9f52-5e5e7749b732	da5b0169-e4f4-4674-b348-220af03ff4b5	26	0	Not reviewed	prad
ADRBK2	SF3A1	ADRBK2	Breast invasive carcinoma: TCGA	8d2ad50a-29b0-4b9f-906b-6722c69f0927	058dcb78-bed1-40c3-a6c2-a0cc40065531	30	2	Not reviewed	brca
ULK1	SFSWAP	ULK1	Stomach adenocarcinoma: TCGA	e16f5bd4-398d-4460-854d-b3a4636cb1e6	8097fddc-c7b9-4192-89d7-6bcceb7465b5	16	87	Not reviewed	stad
BAZ1A	SFTA3	BAZ1A	Lung adenocarcinoma: TCGA	c8eda0ee-e5e3-4847-8c9d-c816811d6e41	4a1d30e8-e93a-41ed-8e54-08eaff6556a7	10	1	Not reviewed	luad
UTRN	SGK1	SGK1	Breast invasive carcinoma: TCGA	b10fc5eb-3eee-401e-8469-419b11156f50	00a2d166-78c9-4687-a195-3d6315c27574	11	1	Not reviewed	brca
NCOA3	SGK2	SGK2	Lung adenocarcinoma: TCGA	18fb99eb-11a5-481e-bd5a-49f2bcf4da30	1d276b62-5e64-48fb-b2ce-5192b511fe37	73	18	Not reviewed	luad
DYX1C1	SGK3	SGK3	Breast invasive carcinoma: TCGA	309f3c7d-12c2-486f-a556-fd47232df9f2	418c11e8-2670-48d5-bbf5-95b46bff1201	21	0	Not reviewed	brca
MAP2K7	SH3GL1	MAP2K7	Breast invasive carcinoma: TCGA	713244f7-527f-489b-a6b3-d051cc240069	441919eb-8c9f-478c-bda3-8de4f8295e8a	58	6	Not reviewed	brca
STK10	SH3PXD2B	STK10	Breast invasive carcinoma: TCGA	18dabc64-6557-4a64-b196-5de1f9e5bac4	30ec8b1f-28c4-4f46-8a1b-a8d51e558c7d	5	3	Not reviewed	brca
TYK2	SHC2	TYK2	Breast invasive carcinoma: TCGA	d9e7107e-d9f4-4cfb-9093-40eef4148fa0	f251cb6c-d18e-4691-9c82-24ed1ac0abf9	14	3	Not reviewed	brca
TLK2	SIGLEC9	TLK2	Breast invasive carcinoma: TCGA	9cf449f1-d2c9-436a-968a-6213ef14f741	c694615c-b1c6-499c-8058-995633ebf948	5	2	Not reviewed	brca
TRAPPC10	SIK1	SIK1	Ovarian serous cystadenocarcinoma: TCGA	f6da10c3-3a60-404a-852e-d4a9e49ff7f3	46395c3d-5e51-477f-946e-e58b87cc7baa	5	2	Not reviewed	ov
MAPK14	SIN3A	MAPK14	Skin Cutaneous Melanoma: TCGA	9e74ed10-91aa-44b7-9d04-7acb5d40fd85	ca9f542c-fdac-4e58-8658-eca78e4fafca	10	1	Not reviewed	skcm
MARK3	SLC25A21	MARK3	Breast invasive carcinoma: TCGA	d152bd5d-7402-4dfb-bb28-958b6ae219a4	b343bfe0-7c23-4c6a-8c84-9ee39db2ecda	12	6	Not reviewed	brca
TRIB1	SLC25A32	TRIB1	Breast invasive carcinoma: TCGA	fa350888-da92-477d-a79c-7a25fe351925	b0bcb829-cee0-4247-bb75-093a5bea89ee	6	7	Not reviewed	brca
STK24	SLC35F1	STK24	Colon adenocarcinoma: TCGA	bfb2cdbd-42f2-4784-9450-81236eb39c85	4beee9d4-ee52-4fed-bcc4-d300f5ddd4d0	28	0	Not reviewed	coad
BMP2K	SLC4A4	BMP2K	Breast invasive carcinoma: TCGA	c42ecfd8-a571-430d-965d-d391fd3fa028	cf0a3f38-5850-44e1-8574-808bd37d84a3	10	2	Not reviewed	brca
KIT	SLC4A4	KIT	Lung squamous cell carcinoma: TCGA	f090dee5-0dc6-40b9-8757-433ed2673cfe	484c6114-ea0b-4c00-9f50-74fd413bd6dc	27	0	Not reviewed	lusc
TRIO	SLC9A3	TRIO	Skin Cutaneous Melanoma: TCGA	0556b68e-a097-4d6f-b337-0554293ffab4	74596c13-8b5d-4289-a3c0-446fa968b241	28	13	Not reviewed	skcm
TBCK	SLC9B2	TBCK	Lung squamous cell carcinoma: TCGA	87ec07d3-a855-4953-b383-0ed7778c5471	d5e94dcf-994f-48a0-b491-bbbf1c2a6783	11	1	Not reviewed	lusc
STK11	SMARCD2	STK11	Breast invasive carcinoma: TCGA	21cf42a9-efe5-4e9e-a85d-c25257e8caa1	35bd694d-1dd2-466f-ab27-03320614b40e	14	2	Not reviewed	brca
MAP4K3	SMC6	MAP4K3	Kidney renal papillary cell carcinoma: TCGA	34d1f767-ce01-44b6-9b7e-f5014ed52ace	4668cb20-6396-4d98-90d8-61814697d16a	10	1	Not reviewed	kirp
LYZ	SMG1	SMG1	Stomach adenocarcinoma: TCGA	5fb81800-84a4-4b58-84e2-7c341b219209	fa00a6a7-d5b0-40b9-8360-d56f7db64d34	19	1	Not reviewed	stad
CDK12	SMG6	CDK12	Ovarian serous cystadenocarcinoma: TCGA	72e2dec8-8207-4f2e-9653-7ba7474cf284	4e6f88de-7624-4719-8234-4c9e5b2e2988	15	7	Not reviewed	ov
STK32B	SMIM14	STK32B	Lung squamous cell carcinoma: TCGA	07d4a59d-90b2-4945-b7f5-34fe780302a6	7224cb42-6799-405f-819d-d45b1cef075e	12	3	Not reviewed	lusc
CSNK2A1	SNRPB	CSNK2A1	Ovarian serous cystadenocarcinoma: TCGA	6881a384-647d-48c2-9601-472f30314a2f	90f4b65c-cfd4-4066-a5b9-842885c172e2	33	66	Not reviewed	ov
HUNK	SNRPD3	HUNK	Glioblastoma multiforme: TCGA	a5d01848-b248-480f-ad14-6655ddbe62a9	1030a6b9-0df8-4d60-b69f-2a36e630a6ad	8	15	Not reviewed	gbm
STK10	SNX2	STK10	Breast invasive carcinoma: TCGA	c48a36c1-a5ad-4abf-b320-fcdf6de6ec64	602083f0-18d9-48b6-a529-31e165c54b37	37	10	Not reviewed	brca
AURKA	SOGA1	AURKA	Ovarian serous cystadenocarcinoma: TCGA	5a032f31-04a9-4a61-9a64-5fcca645dee0	07fbdb3c-8337-4319-8255-f2363f8a031e	9	52	Not reviewed	ov
BMPR2	SPATS2L	BMPR2	Stomach adenocarcinoma: TCGA	b39c2558-2703-40ac-822d-368cdf64496c	e17cf9e9-0902-44e0-962b-af5492876f7d	12	11	Not reviewed	stad
CAMK2B	SPIDR	CAMK2B	Lung adenocarcinoma: TCGA	73e3534c-a038-4fde-b726-eb905cb59278	8981f0c9-7155-4c96-bf77-7d40fe404323	31	3	Not reviewed	luad
PRKDC	SPIDR	PRKDC	Breast invasive carcinoma: TCGA	c7694322-3851-4082-bb15-9fec90d8f5bb	3558dec7-eae3-4a41-a217-266c6a4535fb	27	2	Not reviewed	brca
STK32A	SPINK5	STK32A	Skin Cutaneous Melanoma: TCGA	fa866a27-fd69-473f-8628-25001fe996b0	b770ed96-a48c-4e88-8db6-b2d1a1619da2	21	4	Not reviewed	skcm
MINK1	SPNS3	MINK1	Stomach adenocarcinoma: TCGA	65935bea-310f-47b5-ad54-de82333a209b	c63ae423-c90a-4cf4-aa42-653bb8fa3e69	8	59	Not reviewed	stad
STK3	SPRR2E SPRR2B	STK3	Lung adenocarcinoma: TCGA	394f6d1c-63a8-410c-8f44-2fcc31dc40db	ea0b9461-0d4d-4ade-a255-1b03dd85e30e	7	2	Not reviewed	luad
ERBB2	SPTBN2	ERBB2	Breast invasive carcinoma: TCGA	80670658-fea6-42e9-82da-7df593b1453a	858652b8-c4c2-41d8-be32-fdc88e1a7bb0	5	3	Not reviewed	brca
CASK	SQRDL	CASK	Breast invasive carcinoma: TCGA	7af8074e-e82b-4e9e-a66c-3bb0097e1a5b	95cef916-5545-455b-920c-773a54fc7676	21	0	Not reviewed	brca
ERBB2	SRCIN1	ERBB2	Rectum adenocarcinoma: TCGA	ab318c2f-142c-46a7-92d3-3288c594b35a	652e503a-1be8-445b-96d6-ff114f911e76	5	2	Not reviewed	read
MAST4	SREK1IP1	MAST4	Lung squamous cell carcinoma: TCGA	95ee138e-5486-4ccf-982a-19d6c0ee7f73	7ccce724-d401-487d-b444-6edbbd032303	5	2	Not reviewed	lusc
IRAK2	SRGAP3	IRAK2	Head and Neck squamous cell carcinoma: TCGA	85e98aaa-6984-4857-8196-19975f183c1e	df132eb8-174b-4427-a16b-953e0f28bf2f	41	5	Not reviewed	hnsc
METTL7A	SRPK1	SRPK1	Thyroid carcinoma: TCGA	123a2192-de3d-4fdd-a4ff-2ade38aef8d7	64de42bd-d134-4f44-82fa-d6614709bf01	27	0	Not reviewed	thca
FLT1	SRPK2	FLT1 SRPK2	Prostate adenocarcinoma: TCGA	758a6e7b-6799-4958-b68c-7bf886ed4876	91e249a6-b0b0-487e-9fad-0e9f5798dcae	23	0	Not reviewed	prad
MDGA2	SRPK2	SRPK2	Uterine Corpus Endometrial Carcinoma: TCGA	7f3cdabb-b9c5-46b2-a0df-bf74ca3b346c	ca858743-1f06-40e3-accf-395d08375b63	24	0	Not reviewed	ucec
AKT2	SRRM5 ZNF576	AKT2	Brain Lower Grade Glioma: TCGA	0fa26841-285c-4f38-84cb-04d9af182436	97ffbe14-9070-4a5a-8760-225a88834b40	33	13	Not reviewed	lgg
MAPK1	SSU72	MAPK1	Lung squamous cell carcinoma: TCGA	1f751afd-4051-4222-9cbd-7fbafeab79cd	caa36b5c-852b-4259-8db9-1091b1f02edd	34	6	Not reviewed	lusc
RPS6KB2	ST3GAL2	RPS6KB2	Bladder Urothelial Carcinoma: TCGA	a213fcfb-ddc1-456f-8d89-014b0852623f	b41df0b0-572e-4ddb-9f1d-1b69dd1ad290	26	2	Not reviewed	blca
POMK	ST6GAL1	POMK	Lung squamous cell carcinoma: TCGA	e22e5002-4a11-40b7-802d-74650ffc4809	8d18e026-668b-4513-9c68-9e03b18592e3	8	2	Not reviewed	lusc
CSNK1D	ST6GALNAC1	CSNK1D	Lung squamous cell carcinoma: TCGA	c231f906-2b04-47bf-bdbd-6f099137383f	d5e14ef5-1b78-4498-a2e2-77070c83eb7f	13	1	Not reviewed	lusc
ABR	STAP2	ABR	Breast invasive carcinoma: TCGA	3db3d88b-e7a1-4024-a8a1-07e26d3d68f3	88db1340-e4bf-451a-87c0-6e9168296f5e	9	2	Not reviewed	brca
LYZ	STK10	STK10	Stomach adenocarcinoma: TCGA	5fb81800-84a4-4b58-84e2-7c341b219209	fa00a6a7-d5b0-40b9-8360-d56f7db64d34	8	2	Not reviewed	stad
MOB3A	STK11	STK11	Head and Neck squamous cell carcinoma: TCGA	3c426042-fa90-4eb2-96e6-f9f9695f56e3	a1ded1e8-eb28-49dd-8f3d-1ce8f40eed8f	71	18	Not reviewed	hnsc
MAFF	STK16	STK16	Uterine Corpus Endometrial Carcinoma: TCGA	00a4429d-6e6e-47a4-8857-5ee2868b7faa	3e8e34c8-766a-4514-97f4-8000b5350ab9	16	2	Not reviewed	ucec
RPN2	STK17A	STK17A	Breast invasive carcinoma: TCGA	b53a2d96-0226-46ba-8534-23cda572bbef	f3ba71f9-25f3-4784-bf2d-3aa522a0cba8	5	6	Not reviewed	brca
NIPBL	STK24	STK24	Lung squamous cell carcinoma: TCGA	ce559e73-d952-44a9-8e71-c8ca0696d9ca	34ac236d-942b-4b82-885f-26f174dbc29e	37	8	Not reviewed	lusc
TMEM159	STK24	STK24	Head and Neck squamous cell carcinoma: TCGA	f5a976e0-5898-4c64-a961-b3128c0ba1ab	fcb0c5e5-f63c-41b3-ae0e-3d1d6aaa66e4	32	0	Not reviewed	hnsc
FIGN	STK25	STK25	Uterine Corpus Endometrial Carcinoma: TCGA	73396d90-6532-4944-b1fb-a41c8a52322f	6b35a816-f9c4-44d4-9824-5dee4804b80d	102	5	Not reviewed	ucec
MOV10	STK25	STK25	Breast invasive carcinoma: TCGA	c4ecb671-58ed-48f6-ae57-87e00cc7309b	dd67408e-46ba-4573-9415-d4814e9f84de	25	0	Not reviewed	brca
RRM2B	STK3	STK3	Skin Cutaneous Melanoma: TCGA	4d163bdc-ee40-439f-a5c0-400a1fa2f14d	f1a69042-8347-45c1-b925-8526a8443b86	17	1	Not reviewed	skcm
RFWD3	STK31	STK31	Lung adenocarcinoma: TCGA	1f3e8a8e-40f8-4d8d-b869-167a57c550b1	ddeacccf-0953-4952-8a4e-c2617f2e7bcc	8	2	Not reviewed	luad
EVC2	STK32B	STK32B	Skin Cutaneous Melanoma: TCGA	4d2e0674-6630-41fd-8940-9d90cf4e0d7c	1ca2eb9f-9496-450f-83fe-c7a6cb1a075b	17	3	Confirmed	skcm
B3GALTL	STK33	STK33	Breast invasive carcinoma: TCGA	4a0ba473-a4cf-46bb-bb3c-76491de92593	599c3701-df7a-4a75-a347-fa9b510dd242	10	9	Not reviewed	brca
CPNE4	STK36	STK36	Prostate adenocarcinoma: TCGA	758a6e7b-6799-4958-b68c-7bf886ed4876	91e249a6-b0b0-487e-9fad-0e9f5798dcae	20	0	Not reviewed	prad
E2F6	STK36	STK36	Ovarian serous cystadenocarcinoma: TCGA	33dbeedd-0d3c-4ecb-aca9-a8624c46746a	7d03ddb6-f3fe-4b50-8bba-514aa65e7d0e	9	40	Not reviewed	ov
VEGFA	STK38	STK38	Brain Lower Grade Glioma: TCGA	d4fcd63a-4646-4263-98b9-5aeac0e69460	033c1f48-9225-4159-b23b-7042272877da	29	3	Not reviewed	lgg
SP3	STK39	STK39	Lung squamous cell carcinoma: TCGA	fa2b82b3-7e78-40bc-802b-eb431e725e1d	31798d61-fb34-49dc-a20e-091c1a20eb6a	13	2	Not reviewed	lusc
PSEN1	STK4	STK4	Skin Cutaneous Melanoma: TCGA	264905fa-4b50-4d2a-854a-8927c8932f28	3791bd88-c61e-46c3-aaa4-942c2169887c	33	3	Not reviewed	skcm
CDK6	STXBP6	CDK6	Lung adenocarcinoma: TCGA	78a9dc28-3f1e-47d7-931d-43a3396246bc	9b38eded-3f46-4aaa-9991-68008d97bdbe	30	6	Not reviewed	luad
STK3	SULT1A3	STK3	Lung squamous cell carcinoma: TCGA	1289fcab-cba3-4c76-a86c-c8469d781b74	b913d254-8307-4b8a-8313-d978e32bb38f	35	4	Not reviewed	lusc
ACVR2A	SUMO1	ACVR2A	Sarcoma: TCGA	5d575802-d570-460f-8fba-34f4ebeaa9e9	2905cbd1-719b-46d9-b8af-8fe4927bc473	68	16	Not reviewed	sarc
MAP3K2	SUPT3H	MAP3K2	Breast invasive carcinoma: TCGA	5e0bb4ec-46e2-45f9-9825-84c526dafd68	796b593f-5886-4a27-bf94-7ea8df325e1a	16	2	Not reviewed	brca
MAP3K10	SUPT5H	MAP3K10	Brain Lower Grade Glioma: TCGA	7db17e31-05ec-4bd3-a058-d83d564cd7e1	a343fbe3-147a-4656-9e90-5408298ca12c	17	8	Not reviewed	lgg
MAP4K4	SYF2	MAP4K4	Stomach adenocarcinoma: TCGA	cadd6bf0-9572-4f71-9a3c-682906a6b8b5	00fdf96d-c48a-47e0-b91d-576c52e6819c	9	66	Not reviewed	stad
MDM2	SYK	SYK	Sarcoma: TCGA	460192e8-d4e1-4ff8-8ed1-7f16a94ab8f4	b85e2156-d5ac-486c-93e1-86525ea41a64	1032	228	Not reviewed	sarc
CDC42BPB	SYNJ2BP	CDC42BPB	Ovarian serous cystadenocarcinoma: TCGA	38ce40ca-88ed-4651-a412-c9db113dbebd	0484a929-7a7f-4926-8d25-470ddab082ec	19	38	Not reviewed	ov
ERBB2	TADA2A	ERBB2	Stomach adenocarcinoma: TCGA	2effc62e-77ec-4314-beb7-01833d1a310a	1a4313e7-a770-4a0e-93f1-c10562f521e3	6	4	Not reviewed	stad
CDK6	TAF1D	CDK6	Breast invasive carcinoma: TCGA	3d2a9024-b722-4092-989e-bbc1d1332be9	3b7b9c1e-a84c-47ed-983c-9e4b00cbf01a	21	0	Not reviewed	brca
CDK6	TAF1D	CDK6	Breast invasive carcinoma: TCGA	9e8d6775-5f94-4a53-aed6-08a18b33a701	6cd9baf5-bbe0-4c1e-a87f-c53b3af22890	23	0	Not reviewed	brca
RIOK3	TAF4B	RIOK3	Head and Neck squamous cell carcinoma: TCGA	4b5c33fd-6930-4215-b39c-31eefcc8e116	241d9310-9137-42dd-b28d-0dc50c44cb43	37	10	Not reviewed	hnsc
GOSR1	TAOK1	TAOK1	Uterine Corpus Endometrial Carcinoma: TCGA	7985e73d-0e29-4a3d-bd96-4cf70cd5ecbe	029f0f1d-dd22-44d2-a623-cb9a33cb9438	33	4	Not reviewed	ucec
NUMB	TAOK3	TAOK3	Colon adenocarcinoma: TCGA	bfb2cdbd-42f2-4784-9450-81236eb39c85	4beee9d4-ee52-4fed-bcc4-d300f5ddd4d0	33	0	Not reviewed	coad
CDK13	TAX1BP1	CDK13	Breast invasive carcinoma: TCGA	fa350888-da92-477d-a79c-7a25fe351925	b0bcb829-cee0-4247-bb75-093a5bea89ee	19	5	Not reviewed	brca
PRKAA1	TBC1D5	PRKAA1	Lung adenocarcinoma: TCGA	5b7c2ad3-bd45-4db5-aee7-9cb42d4fe9e8	67dbe286-edb3-4d07-8f74-9e5254f01945	35	11	Not reviewed	luad
RASSF3	TBK1	TBK1	Rectum adenocarcinoma: TCGA	8d2e48a0-42b2-4d52-9c02-c6cdf801fe64	0b6b1937-4024-4f2c-aeca-46387277755f	17	5	Not reviewed	read
ADCK2	TBXAS1	ADCK2	Stomach adenocarcinoma: TCGA	8c24646f-eb47-4250-ad0d-64cedf974309	10b5774d-7079-4b4b-b824-f4745f5598c7	9	7	Not reviewed	stad
CDK6	TCP1	CDK6	Prostate adenocarcinoma: TCGA	547de96d-9fdd-4cd6-a1e0-3dd2fc244cdf	f16ce517-d51d-499a-a4c4-a6844fefa52c	26	0	Not reviewed	prad
CDK6	TCP1	CDK6	Prostate adenocarcinoma: TCGA	1ebeb668-2997-4955-9577-1d968df6b51c	91e249a6-b0b0-487e-9fad-0e9f5798dcae	20	0	Not reviewed	prad
PIKFYVE	TDRD3	PIKFYVE	Prostate adenocarcinoma: TCGA	314df747-86e2-41e3-b3db-f97e0df54656	2eccaabe-0783-4596-b674-d59846373a1d	184	30	Not reviewed	prad
STK38	TDRD7	STK38	Liver hepatocellular carcinoma: TCGA	fddb638d-1354-40d7-8d50-d24f6c5364c2	6533648f-1353-4253-b65b-d472aacf5751	120	9	Not reviewed	lihc
HIC2	TEC	TEC	Sarcoma: TCGA	6f4bbc5e-e6e4-43cc-b03d-28756ab11c96	4482da24-bd16-4826-a9ea-1078bcb12411	7	2	Not reviewed	sarc
ENPP1	TESK2	TESK2	Breast invasive carcinoma: TCGA	47e2477f-520d-408e-b505-3538e689d4d6	3f56d67f-5a9c-4353-9408-e7f60eb6477b	20	0	Not reviewed	brca
EIF4ENIF1	TEX14	TEX14	Colon adenocarcinoma: TCGA	bfb2cdbd-42f2-4784-9450-81236eb39c85	4beee9d4-ee52-4fed-bcc4-d300f5ddd4d0	41	0	Not reviewed	coad
NF1	TEX14	TEX14	Stomach adenocarcinoma: TCGA	7276a2eb-03b6-4d22-8e1f-5e945dc13078	d0b78f02-2315-4c12-8b2a-ac1a110f882d	5	2	Not reviewed	stad
CDK14	TFEC	CDK14	Skin Cutaneous Melanoma: TCGA	752777ac-060c-406a-bb34-292fd51e7209	a67fd5bb-b6b6-4e00-9acd-68d0a59b5e55	19	3	Not reviewed	skcm
RPS6KC1	TFPI	RPS6KC1	Lung adenocarcinoma: TCGA	c26516bc-91b4-45d4-82bf-9dd7310f1f6d	c0fdb152-25d2-404b-bec7-a43ece381f5b	6	5	Not reviewed	luad
MAP4K5	THSD7A	MAP4K5	Kidney renal clear cell carcinoma: TCGA	69e3d017-ee91-4977-9fca-edc8867b991a	08a8eec3-c97a-4493-a7de-b2a686b4df67	5	4	Not reviewed	kirc
GSK3B	TIAM1	GSK3B	Colon adenocarcinoma: TCGA	bfb2cdbd-42f2-4784-9450-81236eb39c85	4beee9d4-ee52-4fed-bcc4-d300f5ddd4d0	25	0	Not reviewed	coad
METTL5	TLK1	TLK1	Stomach adenocarcinoma: TCGA	8c24646f-eb47-4250-ad0d-64cedf974309	10b5774d-7079-4b4b-b824-f4745f5598c7	10	1	Not reviewed	stad
FAM110A	TLK2	TLK2	Uterine Corpus Endometrial Carcinoma: TCGA	dfee92eb-314b-4ea0-9071-47da463bec4d	1944e155-b765-48c3-9602-6787c105e551	21	0	Not reviewed	ucec
FBXL20	TLK2	TLK2	Breast invasive carcinoma: TCGA	4ade6634-a4b4-4f1e-9c87-ffe21b944433	1557183c-aedd-4df6-b98a-3654667f7b69	11	4	Not reviewed	brca
CAMK2D	TLL2	CAMK2D	Rectum adenocarcinoma: TCGA	a304de25-4fdc-475e-8fd9-65f0b0f77068	3546a93b-b279-4615-9d5f-5baa787e487e	19	6	Not reviewed	read
MYLK	TM7SF2	MYLK	Liver hepatocellular carcinoma: TCGA	87b0e8ab-a88f-440d-a067-ba4eefc8becd	ee63c44b-91f4-4004-8dea-192eab527036	21	4	Not reviewed	lihc
CASK	TM9SF2	CASK	Stomach adenocarcinoma: TCGA	1186add0-0e92-451b-9746-3ac10cf9e471	a4cd4ff1-0c0e-488d-91d9-0ac8ef3e7bfd	6	2	Not reviewed	stad
PEAK1	TM9SF3	PEAK1	Glioblastoma multiforme: TCGA	b5a39035-35f1-4aff-a083-e5ad74b5a1c7	872abc8a-6c1f-4114-b993-7d0327fb38bd	8	12	Not reviewed	gbm
NME4	TMC5	NME4	Prostate adenocarcinoma: TCGA	758a6e7b-6799-4958-b68c-7bf886ed4876	91e249a6-b0b0-487e-9fad-0e9f5798dcae	20	0	Not reviewed	prad
NEK9	TMED10	NEK9	Breast invasive carcinoma: TCGA	7f24d120-6f66-4588-9894-63f882932991	4bf50455-9ab7-4521-a791-089f66d3b877	6	4	Not reviewed	brca
TRRAP	TMEM168	TRRAP	Lung adenocarcinoma: TCGA	18bc67ef-3f76-44ed-8bef-b76c8fdfb53f	d288b69f-1e79-4429-8646-9994b7c54f8f	27	2	Not reviewed	luad
MLKL	TMEM231	MLKL	Lung squamous cell carcinoma: TCGA	061f35e8-ffb9-4159-a217-d7d9bca8b3d3	87410c09-5b61-4f61-85a5-93c288aeca03	39	8	Not reviewed	lusc
STK39	TMEM245	STK39	Brain Lower Grade Glioma: TCGA	f1f1e486-ca2a-4bba-8ed8-c6b9640972ec	3431a71c-fabf-440c-b11c-8acfee04724f	8	2	Not reviewed	lgg
PRKD3	TMEM51	PRKD3	Sarcoma: TCGA	1f651d58-81c3-48c8-9866-19d1a97f1d06	27818e2c-aa23-4be3-a1d6-d6a7aa88795d	13	2	Not reviewed	sarc
TTK	TMEM63B	TTK	Sarcoma: TCGA	0f54dfa2-6333-4fa4-8d62-d55271f7a4ff	319243bf-d96f-454f-b007-3468d76869df	32	11	Not reviewed	sarc
STK24	TMTC4	STK24	Bladder Urothelial Carcinoma: TCGA	5ca1a1e9-e308-4d90-ad82-a9adce2c1dde	797a71ee-372d-41e5-aeee-5ab3c4661110	29	12	Not reviewed	blca
IGF1R	TOLLIP	IGF1R	Breast invasive carcinoma: TCGA	7d4b8ba9-3e83-45e8-8b4f-61750e38d2a3	719082cc-1ebe-4a51-a659-85a59db1d77d	6	2	Not reviewed	brca
BCR	TOM1	BCR	Head and Neck squamous cell carcinoma: TCGA	0bde10bc-83cd-4c0b-b633-2169c9607f1a	e0acb3aa-4cb4-43c9-ae36-2213536666a6	12	2	Not reviewed	hnsc
TTBK2	TOP2A	TTBK2	Lung squamous cell carcinoma: TCGA	952ccd2a-2615-4eac-b30a-ec5410e0a19f	b5865f1e-604d-487d-8a19-dc0c887203ed	59	6	Not reviewed	lusc
LRRK1	TOX4 METTL3	LRRK1	Prostate adenocarcinoma: TCGA	758a6e7b-6799-4958-b68c-7bf886ed4876	91e249a6-b0b0-487e-9fad-0e9f5798dcae	22	0	Not reviewed	prad
PRKCE	TRIM13	PRKCE	Breast invasive carcinoma: TCGA	b6180dc7-65b1-4138-b9d0-7ad119eeb1ba	011b9b2d-ebe5-42bf-9662-d922faccc7a1	6	4	Not reviewed	brca
PRKG1	TRIM5 TRIM22	PRKG1	Lung adenocarcinoma: TCGA	fdd564e9-a891-42d3-8848-97b8d45005a3	a52e99d6-a61a-439d-b0b1-ca7a0eabcb04	16	2	Not reviewed	luad
PKN3	TRIM65	PKN3	Sarcoma: TCGA	1d460995-1ed7-4f0a-8f34-6daf92cd32b7	e5608743-59c4-4846-96b5-b3d36efbed85	20	0	Not reviewed	sarc
MAP4K5	TRIM9	MAP4K5	Ovarian serous cystadenocarcinoma: TCGA	fb26b0c3-6b6f-47ae-a6c6-9d7cad51fb96	da274941-3edd-420b-9262-bbd959923c67	6	23	Not reviewed	ov
NDE1 MYH11	TRIO	TRIO	Stomach adenocarcinoma: TCGA	1e9c2067-c9d1-421f-8a25-7bcf5869c18d	e617b5c5-55ca-47a7-8497-854ab2844818	5	2	Not reviewed	stad
IGF1R	TRIP4	IGF1R	Breast invasive carcinoma: TCGA	fc836324-dc2a-415e-a8a6-f4ea09595c18	444374f8-9282-439c-af00-0f828edcbff3	26	7	Not reviewed	brca
STK24	TRIQK	STK24	Lung adenocarcinoma: TCGA	768c54f1-cc2e-4d8b-9cb4-3b9acc624440	f3f024c2-52f1-400e-946c-398f5b72e6dc	10	3	Not reviewed	luad
PIK3C3	TRPC6	PIK3C3	Lung squamous cell carcinoma: TCGA	4d326fbf-594a-4c14-be82-33d495b4c5e7	1f6b2aca-7357-40d1-ba7a-99227d9900a2	13	3	Not reviewed	lusc
SNTG2	TRPM6	TRPM6	Breast invasive carcinoma: TCGA	3cd9dc35-1d71-4646-904e-e90f20e82cb3	9435447e-d65f-408b-863b-6576b1d652dd	10	3	Not reviewed	brca
KAZN	TRPM7	TRPM7	Prostate adenocarcinoma: TCGA	c7b4ecf6-1c8c-4719-bee3-c7221f9544e5	3e290dc6-aba3-4135-b844-3e8c4cc8a25f	22	0	Not reviewed	prad
USP8	TRPM7	TRPM7	Breast invasive carcinoma: TCGA	6ce55de3-dd7e-443a-8fa6-dba08e2ac8f2	2d4c778c-7f77-4f0a-8261-2086accf15fd	28	6	Not reviewed	brca
ARPC1B	TRRAP	TRRAP	Uterine Corpus Endometrial Carcinoma: TCGA	94d76916-79e2-4724-bac3-b5b2464ff552	41e14a71-95df-46d3-a357-a227a00029cf	20	1	Not reviewed	ucec
CDKL1	TSEN2	CDKL1	Colon adenocarcinoma: TCGA	bfb2cdbd-42f2-4784-9450-81236eb39c85	4beee9d4-ee52-4fed-bcc4-d300f5ddd4d0	23	0	Not reviewed	coad
MYO3B	TSHZ2	MYO3B	Ovarian serous cystadenocarcinoma: TCGA	50835023-7b80-402f-8c5a-eff25af37540	5ed14506-f69a-4da8-9965-72d3270b9f72	5	33	Not reviewed	ov
STK4	TSHZ2	STK4	Breast invasive carcinoma: TCGA	35aab119-4150-4c84-9363-b40497eaf1a0	f45aa0b2-f3de-4db5-9730-e5c6c4e2ed3a	21	1	Not reviewed	brca
CAMK1D	TSPAN18	CAMK1D	Breast invasive carcinoma: TCGA	f1d3141f-be74-4e9d-bf60-3b4145cccbf7	36449392-de76-4ee9-bc09-627a07e18727	28	3	Not reviewed	brca
PIK3CB	TSPO	PIK3CB	Breast invasive carcinoma: TCGA	dd8d9297-0a5f-48dc-8ac6-80537f5d0d1b	8f912a40-3251-4e1f-ae65-1f93d71f9881	117	48	Not reviewed	brca
PARP14	TTBK1	TTBK1	Skin Cutaneous Melanoma: TCGA	aaae3748-9845-469d-960a-d93cc9ab9464	affb02c3-ec15-465e-8296-6a32132d542e	21	0	Not reviewed	skcm
TOP2A	TTBK2	TTBK2	Lung squamous cell carcinoma: TCGA	952ccd2a-2615-4eac-b30a-ec5410e0a19f	b5865f1e-604d-487d-8a19-dc0c887203ed	9	6	Not reviewed	lusc
DYRK1A	TTC3	DYRK1A	Lung adenocarcinoma: TCGA	c74ab71a-657d-4344-9d69-62b73334ed16	0df573ee-28f0-4244-b434-09e6ca59fbf0	6	5	Not reviewed	luad
BCKDHB	TTK	TTK	Bladder Urothelial Carcinoma: TCGA	5040c8ba-7f0e-4406-b6c8-2a49c9c3d6d7	9aa6522a-120a-4691-993e-3f8534f644b5	17	6	Not reviewed	blca
TYRO3	TTR	TYRO3	Brain Lower Grade Glioma: TCGA	d0612701-2aee-4608-b9e5-38dea2836ad4	2e3b9f32-304e-454b-ac2c-fc72d2ccaa19	10	1	Not reviewed	lgg
STK11	TYK2	STK11 TYK2	Breast invasive carcinoma: TCGA	f5d1cb3e-6590-4265-b927-c9dd68249fcc	78582fbc-dcc7-48ae-9f95-5271c9bc5b72	48	20	Confirmed	brca
LIMK1	TYW1	LIMK1	Sarcoma: TCGA	9adf3e86-8644-4346-a00e-d56337a0340d	5467fb35-7cb4-4d13-a0bb-fe727d5b7bb1	7	2	Not reviewed	sarc
STK10	UBE2D2	STK10	Uterine Corpus Endometrial Carcinoma: TCGA	c1089e67-a078-4b07-a378-35543dc4eb25	e3f515f8-a940-40d1-86b0-baed0f410f2c	45	0	Not reviewed	ucec
STK10	UBE2D2	STK10	Uterine Corpus Endometrial Carcinoma: TCGA	7f3cdabb-b9c5-46b2-a0df-bf74ca3b346c	ca858743-1f06-40e3-accf-395d08375b63	41	0	Not reviewed	ucec
SIK3	UBR1	SIK3	Colon adenocarcinoma: TCGA	bfb2cdbd-42f2-4784-9450-81236eb39c85	4beee9d4-ee52-4fed-bcc4-d300f5ddd4d0	51	0	Not reviewed	coad
NUAK1	UHRF1BP1L	NUAK1	Sarcoma: TCGA	04a77aab-b8af-4423-bc56-45e7f2d67d91	8fc1fade-42aa-45d9-8ed3-2f7e73cb0936	6	3	Not reviewed	sarc
GRK6	UIMC1	GRK6	Breast invasive carcinoma: TCGA	81dd2f5b-65da-48b0-9117-07b6867da8e3	01f50abf-fc15-446e-9d07-edeecc545a32	30	8	Not reviewed	brca
ATP11A	ULK4	ULK4	Stomach adenocarcinoma: TCGA	33e5b42f-c83b-48c1-b87e-77b911448c07	8114d553-4025-4c8f-ae02-5ed01720723a	13	41	Not reviewed	stad
IKBKB	UNC5D	IKBKB	Bladder Urothelial Carcinoma: TCGA	cef30273-44b9-4c10-8d3f-eba3d0838b1f	72d6e9aa-4a99-4fc9-a67b-4631e95fb043	29	2	Not reviewed	blca
BCR	UPB1	BCR	Head and Neck squamous cell carcinoma: TCGA	78fdcfe1-4c58-434b-8c04-3e66c42d288d	ad6c9d09-2c03-4786-a72d-dd2aa5f603d4	5	2	Not reviewed	hnsc
ULK2	UQCR11 MBD3	ULK2	Breast invasive carcinoma: TCGA	ea39e30d-489d-42c6-bb5b-d1e9c30fd79f	3e25056d-d137-49f5-abaa-f68509426600	12	2	Not reviewed	brca
PRKAA2	USP24	PRKAA2	Skin Cutaneous Melanoma: TCGA	83b8f4da-e725-4cd4-ab81-80376e9f1742	d28b2d64-2399-4ce1-9c9a-7538dabab862	12	4	Not reviewed	skcm
RIOK1	USP45	RIOK1	Prostate adenocarcinoma: TCGA	d7800362-ab16-4bea-8773-34c381834bef	f59b9c65-46e8-4cc3-aa71-8844f6c2273c	7	4	Not reviewed	prad
DCLK2	UST	DCLK2	Skin Cutaneous Melanoma: TCGA	1f03536d-de92-4327-a159-f54191325b21	e11a109d-31cb-40f7-aa17-50797b287a4f	20	3	Not reviewed	skcm
MAP3K13	UTS2B	MAP3K13	Brain Lower Grade Glioma: TCGA	d16e33d2-297f-4293-a1cb-4dc72454a39e	230f5fa7-aa36-41ea-b40b-08f520767bd5	15	5	Not reviewed	lgg
MAP3K13	VKORC1	MAP3K13	Thyroid carcinoma: TCGA	f125f9eb-0820-4b1e-8c1a-4e11479236c9	7629f864-a009-4aa9-bf7e-2d99e00d294e	9	4	Not reviewed	thca
TAOK1	VMP1	TAOK1	Colon adenocarcinoma: TCGA	2b3dfd59-39f7-47c7-b595-9910204b065f	c59d90a6-9cda-426d-b8ea-41f0a87033d5	81	15	Not reviewed	coad
LYN	VPS13B	LYN	Colon adenocarcinoma: TCGA	3ab8baf8-8b71-4a14-8e81-bf48c1c2835d	25c3201a-3dd5-4edf-ad09-104e5c10663e	6	2	Not reviewed	coad
PEAK1	VPS33B	PEAK1	Bladder Urothelial Carcinoma: TCGA	c124b75e-a9dc-40bd-b931-433af7de4cb7	86d1e388-b30f-48fd-9647-3848eb6134f1	12	1	Not reviewed	blca
HIF1A	VRK1	VRK1	Brain Lower Grade Glioma: TCGA	d12f9894-c50f-4a68-bdc0-4353dc41fde5	65836b59-b469-4b89-adf5-e65735e494f5	55	11	Not reviewed	lgg
GGA3	VRK2	VRK2	Skin Cutaneous Melanoma: TCGA	498520b6-4c41-479c-8536-d38e70023d79	798074d3-0b84-4dd5-aa88-91feda9ac8c6	37	0	Not reviewed	skcm
GGA3	VRK2	VRK2	Skin Cutaneous Melanoma: TCGA	c201f270-136c-4cdd-ac47-b20a7ee5143d	db239624-3dba-48bb-9889-f479dc2ba046	25	0	Not reviewed	skcm
MOK	WARS	MOK	Sarcoma: TCGA	0031a146-0bbb-4430-bb8c-6de453881452	6b189eff-b919-49d6-8775-dbf32c9ccbba	9	2	Not reviewed	sarc
CDK1	WDR11	CDK1	Breast invasive carcinoma: TCGA	f5d1cb3e-6590-4265-b927-c9dd68249fcc	78582fbc-dcc7-48ae-9f95-5271c9bc5b72	10	4	Not reviewed	brca
IGF1R	WDR93	IGF1R	Breast invasive carcinoma: TCGA	9fa5ccfd-4476-4d07-9bf7-18632b284e35	4b620966-b4c7-4615-bf58-ca9d3226b9bd	11	6	Not reviewed	brca
BMPR2	WDTC1	BMPR2	Colon adenocarcinoma: TCGA	bfb2cdbd-42f2-4784-9450-81236eb39c85	4beee9d4-ee52-4fed-bcc4-d300f5ddd4d0	21	0	Not reviewed	coad
AAK1	WFDC10B WFDC13	AAK1	Lung squamous cell carcinoma: TCGA	07d4a59d-90b2-4945-b7f5-34fe780302a6	7224cb42-6799-405f-819d-d45b1cef075e	43	17	Not reviewed	lusc
NDE1 MYH11	WNK2	WNK2	Stomach adenocarcinoma: TCGA	dbd05c69-b15c-487f-8bea-4b40085e3217	98760b3e-3075-4444-9a01-8f11935069d4	5	2	Not reviewed	stad
TG	WNK3	WNK3	Thyroid carcinoma: TCGA	faf6c701-873f-4224-8089-4f9f945d622f	8a476795-0e05-4da6-bbe1-ff7304da1b39	37	2	Not reviewed	thca
WNK1	WNT5B	WNK1	Breast invasive carcinoma: TCGA	9f20d287-d530-4134-a0b5-6837726c4123	69fc24fc-cfe2-487a-935f-1a954b30b709	14	2	Not reviewed	brca
CDC42BPA	WWOX	CDC42BPA	Bladder Urothelial Carcinoma: TCGA	7f289932-a832-41dd-9163-b785f5a0bc0c	00d8e96f-f231-4475-9e9f-c1f8aec28e4e	7	8	Not reviewed	blca
TGFBR2	XPC	TGFBR2	Sarcoma: TCGA	ae0b1f6e-3c64-4f3c-a09b-cce58c463006	73d2e8ef-4e10-416a-845b-f48374e48ecb	102	8	Not reviewed	sarc
RNF170	YES1	YES1	Breast invasive carcinoma: TCGA	d268703c-2e6d-4491-83a5-7bdc244618ba	88cd6ccc-70f7-436e-a99c-039b9d31e335	5	3	Not reviewed	brca
SPAG16	YES1	YES1	Head and Neck squamous cell carcinoma: TCGA	128a6276-b538-495b-91e2-02abde0eeb72	76214b90-c323-4fdc-92f4-1180abdb1380	81	0	Not reviewed	hnsc
AKT2	YIF1B	AKT2	Breast invasive carcinoma: TCGA	0a071550-7337-4ddb-b264-45998e30a478	2c90d5e3-ac8c-4c86-a06f-42ccc064eb49	13	1	Not reviewed	brca
ABR	YWHAE	ABR	Lung adenocarcinoma: TCGA	011f0119-fe3c-472d-9162-5322feac3696	055e9a43-3c00-4110-a303-e4407676bec0	6	4	Not reviewed	luad
TMEM127	ZAP70	ZAP70	Lung squamous cell carcinoma: TCGA	9fc4aa8d-e095-47bc-9af3-904a6e1571e3	9d841e6a-b292-45be-8a7a-50d54606592b	49	6	Not reviewed	lusc
JAK1	ZC3H7B	JAK1	Breast invasive carcinoma: TCGA	0d772ba4-938f-48f3-9c78-f4816ec360d3	ab89bb2e-da84-4116-a8cd-49aad7bbfd4d	7	2	Not reviewed	brca
PI4K2A	ZDHHC16	PI4K2A	Breast invasive carcinoma: TCGA	f7dd5447-a028-4a58-85dd-994b75fbf7eb	5a57dc25-d252-4b22-b192-4de630d7002f	10	5	Not reviewed	brca
CDC42BPB	ZFYVE1	CDC42BPB	Lung squamous cell carcinoma: TCGA	0fdcd272-1e3a-4770-b67a-030ddce105d6	ce7dcb92-13aa-4496-82d2-873b53647bfd	36	8	Not reviewed	lusc
BMPR1B	ZMIZ1	BMPR1B	Prostate adenocarcinoma: TCGA	c7b4ecf6-1c8c-4719-bee3-c7221f9544e5	3e290dc6-aba3-4135-b844-3e8c4cc8a25f	26	0	Not reviewed	prad
PIKFYVE	ZNF124	PIKFYVE	Lung squamous cell carcinoma: TCGA	c79187af-fda3-4c15-a0ca-d34d12e85a28	9101d953-1eb6-4808-aa44-a7b04e0ef412	11	6	Not reviewed	lusc
STK38	ZNF184	STK38	Bladder Urothelial Carcinoma: TCGA	6379215f-3736-4238-9e19-7d7f9b941461	9cc92795-7a24-4875-87f0-3efccbfcc970	91	7	Not reviewed	blca
TAOK1	ZNF207	TAOK1	Breast invasive carcinoma: TCGA	ff20324c-a37e-4b9f-88b7-ce5a9e8f06f5	86a18ae0-dfb1-49c3-b5c4-67ec331d6e40	58	4	Not reviewed	brca
TP53RK	ZNF227	TP53RK	Breast invasive carcinoma: TCGA	6a84aa2f-a856-4a4f-9b79-2d38a1abb1f3	c4699748-f01d-4b30-9c74-1ca77fb84ac1	11	3	Not reviewed	brca
AXL	ZNF565	AXL	Ovarian serous cystadenocarcinoma: TCGA	b2a7d6cb-d72d-49a5-8d28-e3ac2b9bd770	077079c3-6877-467b-b9cc-5c650aae4f07	5	23	Not reviewed	ov
CSNK1G1	ZNF609	CSNK1G1	Head and Neck squamous cell carcinoma: TCGA	437d5ac1-e7f5-42de-b5cb-d6f3eb6fde43	20ad4ac0-6a87-461f-83a5-fded51bf821a	18	5	Not reviewed	hnsc
STK3	ZNF706	STK3	Bladder Urothelial Carcinoma: TCGA	42bbe4f4-cf80-4dc0-b817-eb17883edb0b	14917461-dae4-44cb-909d-42ac45aef450	24	0	Not reviewed	blca
BMPR1A	ZYG11A	BMPR1A	Bladder Urothelial Carcinoma: TCGA	bbd95a14-159d-477b-88c4-c7920fc79d40	a6003b1c-56a9-430a-a5e2-b70af3f81bdb	16	3	Not reviewed	blca
